# Supplementary material for: The highly pathogenic H7N3 avian influenza strain from July 2012 in Mexico acquired an extended cleavage site through recombination with host 28S rRNA
Source: Virol J. 2013 May 1;10:139. doi: 10.1186/1743-422X-10-139 (PMC3673898; doi:10.1186/1743-422X-10-139)
Supplement: Additional file 3 — Phylogenetic tree of the 2012 Mexican strains with 1032 H7Nx full-length HA nucleotide sequences. [file 1743-422X-10-139-S3.xlsx]

## Sheet: gisaid_H7N3-HAall-2000-2012-ack
We acknowledge the authors, originating and submitting laboratories of the sequences from GISAID’s EpiFlu™ Database on which this research is based. The list is detailed below.
All submitters of data may be contacted directly via the GISAID website www.gisaid.org
Segment ID	Segment	Country	Collection date	Isolate name	Originating Lab	Submitting Lab	Authors
EPI164989	HA	Canada	2007-Jan-01	A/Canada goose/BC/3752/2007		Other Database Import
EPI154979	HA	Italy	2007-Jan-01	A/guinea fowl/Italy/1733/2007		Istituto Zooprofilattico Sperimentale Delle Venezie
EPI154959	HA	Italy	2003-Jan-01	A/guinea fowl/Italy/1613/2003		Istituto Zooprofilattico Sperimentale Delle Venezie
EPI152369	HA	Germany	2007-Jan-01	A/Numida meleagris/Germany/R2495/2007		Other Database Import
EPI125247	HA	Italy	2002-Jan-01	A/Guinea fowl/Italy/266184/02		Other Database Import
EPI343512	HA	United States	2006-May-22	A/laughing gull/Delaware Bay/42/2006		Other Database Import	The NIAID Influenza Genome Sequencing Consortium
EPI336958	HA	United States	2002-Jan-01	A/laughing gull/Delaware/22/2002		Other Database Import	Philipp,J.; Matrosovich,T.
EPI172299	HA	United States	2006-May-22	A/laughing gull/Delaware Bay/46/2006		Other Database Import
EPI172291	HA	United States	2006-May-22	A/laughing gull/Delaware Bay/6/2006		Other Database Import
EPI120435	HA	United States	2006-Jan-01	A/laughing gull/Delaware/42/06		Other Database Import
EPI327331	HA	Italy	2002-Jan-01	A/turkey/Italy/8534/2002		Other Database Import	The NIAID Influenza Genome Sequencing Consortium
EPI185457	HA	Italy	2007-Jan-01	A/turkey/Italy/4527/2007		Istituto Zooprofilattico Sperimentale Delle Venezie
EPI184615	HA	Italy	2002-Jan-01	A/turkey/Italy/9289/2002		Other Database Import
EPI131920	HA	Italy	2002-Jan-01	A/turkey/Italy/8535/02		Other Database Import
EPI154975	HA	Italy	2002-Jan-01	A/turkey/Italy/9737/2002		Istituto Zooprofilattico Sperimentale Delle Venezie
EPI154974	HA	Italy	2002-Jan-01	A/turkey/Italy/9374/2002		Istituto Zooprofilattico Sperimentale Delle Venezie
EPI154973	HA	Italy	2002-Jan-01	A/turkey/Italy/9369/2002		Istituto Zooprofilattico Sperimentale Delle Venezie
EPI154972	HA	Italy	2002-Jan-01	A/turkey/Italy/9314/2002		Istituto Zooprofilattico Sperimentale Delle Venezie
EPI154971	HA	Italy	2002-Jan-01	A/turkey/Italy/9102/2002		Istituto Zooprofilattico Sperimentale Delle Venezie
EPI154970	HA	Italy	2002-Jan-01	A/turkey/Italy/8834/2002		Istituto Zooprofilattico Sperimentale Delle Venezie
EPI154969	HA	Italy	2002-Jan-01	A/turkey/Italy/8651/2002		Istituto Zooprofilattico Sperimentale Delle Venezie
EPI154968	HA	Italy	2002-Jan-01	A/turkey/Italy/8458/2002		Istituto Zooprofilattico Sperimentale Delle Venezie
EPI154967	HA	Italy	2002-Jan-01	A/turkey/Italy/8307/2002		Istituto Zooprofilattico Sperimentale Delle Venezie
EPI154964	HA	Italy	2004-Jan-01	A/turkey/Italy/4042/2004		Istituto Zooprofilattico Sperimentale Delle Venezie
EPI154963	HA	Italy	2003-Jan-01	A/turkey/Italy/4036/2003		Istituto Zooprofilattico Sperimentale Delle Venezie
EPI154962	HA	Italy	2004-Jan-01	A/turkey/Italy/3439/2004		Istituto Zooprofilattico Sperimentale Delle Venezie
EPI154961	HA	Italy	2004-Jan-01	A/turkey/Italy/3399/2004		Istituto Zooprofilattico Sperimentale Delle Venezie
EPI154958	HA	Italy	2003-Jan-01	A/turkey/Italy/2856/2003		Istituto Zooprofilattico Sperimentale Delle Venezie
EPI152833	HA	Italy	2002-Jan-01	A/turkey/Italy/9739/2002		Other Database Import
EPI136821	HA	Italy	2007-Jan-01	A/turkey/Italy/5425/2007		Istituto Zooprofilattico Sperimentale Delle Venezie
EPI131939	HA	Italy	2004-Jan-01	A/turkey/Italy/4130/2004		Other Database Import
EPI125241	HA	Italy	2003-Jan-01	A/turkey/Italy/97500/03		Other Database Import
EPI125239	HA	Italy	2003-Jan-01	A/turkey/Italy/121964/03		Other Database Import
EPI125227	HA	Italy	2003-Jan-01	A/turkey/Italy/68819/03		Other Database Import
EPI77445	HA	Italy	2004-Jan-01	A/turkey/Italy/3477/2004		Other Database Import
EPI77426	HA	Italy	2004-Jan-01	A/turkey/Italy/3829/2004		Other Database Import
EPI77407	HA	Italy	2003-Jan-01	A/turkey/Italy/2685/2003		Other Database Import
EPI77388	HA	Italy	2002-Jan-01	A/turkey/Italy/9742/2002		Other Database Import
EPI68142	HA	Italy	2002-Jan-01	A/turkey/Italy/8000/2002		Other Database Import
EPI63163	HA	Italy	2003-Jan-01	A/turkey/Italy/2043/2003		Other Database Import
EPI60614	HA	Italy	2004-Jan-01	A/turkey/Italy/3337/2004		Other Database Import
EPI60595	HA	Italy	2003-Jan-01	A/turkey/Italy/2987/2003		Other Database Import
EPI60576	HA	Italy	2003-Jan-01	A/turkey/Italy/4608/2003		Other Database Import
EPI60291	HA	Italy	2003-Jan-01	A/turkey/Italy/1010/2003		Other Database Import
EPI60272	HA	Italy	2003-Jan-01	A/turkey/Italy/3620/2003		Other Database Import
EPI58524	HA	Italy	2002-Jan-01	A/turkey/Italy/8912/2002		Other Database Import
EPI58505	HA	Italy	2004-Jan-01	A/turkey/Italy/3807/2004		Other Database Import
EPI58486	HA	Italy	2003-Jan-01	A/turkey/Italy/251/2003		Other Database Import
EPI58467	HA	Italy	2004-Jan-01	A/turkey/Italy/4479/2004		Other Database Import
EPI21390	HA	Italy	2002-Jan-01	A/turkey/Italy/214845/02		Other Database Import
EPI18762	HA	Chile	2002-Jan-01	A/turkey/Chile/4418/02		Other Database Import
EPI13206	HA	Italy	2002-Jan-01	A/turkey/Italy/220158/2002		Other Database Import
EPI13201	HA	Italy	2002-Jan-01	A/turkey/Italy/214845/2002		Other Database Import
EPI225640	HA	United States	2006-May-23	A/shorebird/Delaware Bay/332/2006		Other Database Import	The NIAID Influenza Genome Sequencing Consortium
EPI225633	HA	United States	2006-Jan-01	A/sanderling/New Jersey/369/2006		Other Database Import	Kim,L.M.; Scott,M.A.; Suarez,D.L.; Spackman,E.; Swayne,D.E.; Stallknecht,D.E.; Afonso,C.L.
EPI225626	HA	United States	2006-Jan-01	A/sanderling/New Jersey/355/2006		Other Database Import	Kim,L.M.; Scott,M.A.; Suarez,D.L.; Spackman,E.; Swayne,D.E.; Stallknecht,D.E.; Afonso,C.L.
EPI225619	HA	United States	2006-Jan-01	A/sanderling/New Jersey/148/2006		Other Database Import	Kim,L.M.; Scott,M.A.; Suarez,D.L.; Spackman,E.; Swayne,D.E.; Stallknecht,D.E.; Afonso,C.L.
EPI225612	HA	United States	2006-Jan-01	A/ruddy turnstone/New Jersey/622/2006		Other Database Import	Kim,L.M.; Scott,M.A.; Suarez,D.L.; Spackman,E.; Swayne,D.E.; Stallknecht,D.E.; Afonso,C.L.
EPI225605	HA	United States	2006-Jan-01	A/ruddy turnstone/New Jersey/612/2006		Other Database Import	Kim,L.M.; Scott,M.A.; Suarez,D.L.; Spackman,E.; Swayne,D.E.; Stallknecht,D.E.; Afonso,C.L.
EPI225591	HA	United States	2006-Jan-01	A/ruddy turnstone/New Jersey/594/2006		Other Database Import	Kim,L.M.; Scott,M.A.; Suarez,D.L.; Spackman,E.; Swayne,D.E.; Stallknecht,D.E.; Afonso,C.L.
EPI225584	HA	United States	2006-Jan-01	A/ruddy turnstone/New Jersey/589/2006		Other Database Import	Kim,L.M.; Scott,M.A.; Suarez,D.L.; Spackman,E.; Swayne,D.E.; Stallknecht,D.E.; Afonso,C.L.
EPI225577	HA	United States	2006-Jan-01	A/ruddy turnstone/New Jersey/577/2006		Other Database Import	Kim,L.M.; Scott,M.A.; Suarez,D.L.; Spackman,E.; Swayne,D.E.; Stallknecht,D.E.; Afonso,C.L.
EPI225570	HA	United States	2006-Jan-01	A/ruddy turnstone/New Jersey/576/2006		Other Database Import	Kim,L.M.; Scott,M.A.; Suarez,D.L.; Spackman,E.; Swayne,D.E.; Stallknecht,D.E.; Afonso,C.L.
EPI225564	HA	United States	2006-Jan-01	A/ruddy turnstone/New Jersey/569/2006		Other Database Import	Kim,L.M.; Scott,M.A.; Suarez,D.L.; Spackman,E.; Swayne,D.E.; Stallknecht,D.E.; Afonso,C.L.
EPI225557	HA	United States	2006-Jan-01	A/ruddy turnstone/New Jersey/565/2006		Other Database Import	Kim,L.M.; Scott,M.A.; Suarez,D.L.; Spackman,E.; Swayne,D.E.; Stallknecht,D.E.; Afonso,C.L.
EPI225550	HA	United States	2006-Jan-01	A/ruddy turnstone/New Jersey/564/2006		Other Database Import	Kim,L.M.; Scott,M.A.; Suarez,D.L.; Spackman,E.; Swayne,D.E.; Stallknecht,D.E.; Afonso,C.L.
EPI225543	HA	United States	2006-Jan-01	A/ruddy turnstone/New Jersey/562/2006		Other Database Import	Kim,L.M.; Scott,M.A.; Suarez,D.L.; Spackman,E.; Swayne,D.E.; Stallknecht,D.E.; Afonso,C.L.
EPI225536	HA	United States	2006-Jan-01	A/ruddy turnstone/New Jersey/549/2006		Other Database Import	Kim,L.M.; Scott,M.A.; Suarez,D.L.; Spackman,E.; Swayne,D.E.; Stallknecht,D.E.; Afonso,C.L.
EPI225529	HA	United States	2006-Jan-01	A/ruddy turnstone/New Jersey/527/2006		Other Database Import	Kim,L.M.; Scott,M.A.; Suarez,D.L.; Spackman,E.; Swayne,D.E.; Stallknecht,D.E.; Afonso,C.L.
EPI225522	HA	United States	2006-Jan-01	A/ruddy turnstone/New Jersey/518/2006		Other Database Import	Kim,L.M.; Scott,M.A.; Suarez,D.L.; Spackman,E.; Swayne,D.E.; Stallknecht,D.E.; Afonso,C.L.
EPI225515	HA	United States	2006-Jan-01	A/ruddy turnstone/New Jersey/490/2006		Other Database Import	Kim,L.M.; Scott,M.A.; Suarez,D.L.; Spackman,E.; Swayne,D.E.; Stallknecht,D.E.; Afonso,C.L.
EPI225508	HA	United States	2006-Jan-01	A/ruddy turnstone/New Jersey/215/2006		Other Database Import	Kim,L.M.; Scott,M.A.; Suarez,D.L.; Spackman,E.; Swayne,D.E.; Stallknecht,D.E.; Afonso,C.L.
EPI225502	HA	United States	2006-Jan-01	A/ruddy turnstone/New Jersey/204/2006		Other Database Import	Kim,L.M.; Scott,M.A.; Suarez,D.L.; Spackman,E.; Swayne,D.E.; Stallknecht,D.E.; Afonso,C.L.
EPI225495	HA	United States	2006-Jan-01	A/ruddy turnstone/New Jersey/200/2006		Other Database Import	Kim,L.M.; Scott,M.A.; Suarez,D.L.; Spackman,E.; Swayne,D.E.; Stallknecht,D.E.; Afonso,C.L.
EPI225488	HA	United States	2006-Jan-01	A/ruddy turnstone/New Jersey/199/2006		Other Database Import	Kim,L.M.; Scott,M.A.; Suarez,D.L.; Spackman,E.; Swayne,D.E.; Stallknecht,D.E.; Afonso,C.L.
EPI225481	HA	United States	2006-Jan-01	A/ruddy turnstone/New Jersey/196/2006		Other Database Import	Kim,L.M.; Scott,M.A.; Suarez,D.L.; Spackman,E.; Swayne,D.E.; Stallknecht,D.E.; Afonso,C.L.
EPI225467	HA	United States	2006-Jan-01	A/ruddy turnstone/New Jersey/189/2006		Other Database Import	Kim,L.M.; Scott,M.A.; Suarez,D.L.; Spackman,E.; Swayne,D.E.; Stallknecht,D.E.; Afonso,C.L.
EPI225460	HA	United States	2006-Jan-01	A/ruddy turnstone/New Jersey/183/2006		Other Database Import	Kim,L.M.; Scott,M.A.; Suarez,D.L.; Spackman,E.; Swayne,D.E.; Stallknecht,D.E.; Afonso,C.L.
EPI225453	HA	United States	2006-Jan-01	A/ruddy turnstone/New Jersey/179/2006		Other Database Import	Kim,L.M.; Scott,M.A.; Suarez,D.L.; Spackman,E.; Swayne,D.E.; Stallknecht,D.E.; Afonso,C.L.
EPI225446	HA	United States	2006-Jan-01	A/ruddy turnstone/New Jersey/176/2006		Other Database Import	Kim,L.M.; Scott,M.A.; Suarez,D.L.; Spackman,E.; Swayne,D.E.; Stallknecht,D.E.; Afonso,C.L.
EPI225440	HA	United States	2006-Jan-01	A/ruddy turnstone/New Jersey/175/2006		Other Database Import	Kim,L.M.; Scott,M.A.; Suarez,D.L.; Spackman,E.; Swayne,D.E.; Stallknecht,D.E.; Afonso,C.L.
EPI225433	HA	United States	2006-Jan-01	A/ruddy turnstone/New Jersey/166/2006		Other Database Import	Kim,L.M.; Scott,M.A.; Suarez,D.L.; Spackman,E.; Swayne,D.E.; Stallknecht,D.E.; Afonso,C.L.
EPI225421	HA	United States	2006-Jan-01	A/ruddy turnstone/Delaware/891/2006		Other Database Import	Kim,L.M.; Scott,M.A.; Suarez,D.L.; Spackman,E.; Swayne,D.E.; Stallknecht,D.E.; Afonso,C.L.
EPI225414	HA	United States	2006-Jan-01	A/ruddy turnstone/Delaware/890/2006		Other Database Import	Kim,L.M.; Scott,M.A.; Suarez,D.L.; Spackman,E.; Swayne,D.E.; Stallknecht,D.E.; Afonso,C.L.
EPI225407	HA	United States	2006-Jan-01	A/ruddy turnstone/Delaware/887/2006		Other Database Import	Kim,L.M.; Scott,M.A.; Suarez,D.L.; Spackman,E.; Swayne,D.E.; Stallknecht,D.E.; Afonso,C.L.
EPI225400	HA	United States	2006-Jan-01	A/ruddy turnstone/Delaware/880/2006		Other Database Import	Kim,L.M.; Scott,M.A.; Suarez,D.L.; Spackman,E.; Swayne,D.E.; Stallknecht,D.E.; Afonso,C.L.
EPI225393	HA	United States	2006-Jan-01	A/ruddy turnstone/Delaware/789/2006		Other Database Import	Kim,L.M.; Scott,M.A.; Suarez,D.L.; Spackman,E.; Swayne,D.E.; Stallknecht,D.E.; Afonso,C.L.
EPI225386	HA	United States	2006-Jan-01	A/ruddy turnstone/Delaware/779/2006		Other Database Import	Kim,L.M.; Scott,M.A.; Suarez,D.L.; Spackman,E.; Swayne,D.E.; Stallknecht,D.E.; Afonso,C.L.
EPI225379	HA	United States	2006-Jan-01	A/ruddy turnstone/Delaware/778/2006		Other Database Import	Kim,L.M.; Scott,M.A.; Suarez,D.L.; Spackman,E.; Swayne,D.E.; Stallknecht,D.E.; Afonso,C.L.
EPI225372	HA	United States	2006-Jan-01	A/ruddy turnstone/Delaware/769/2006		Other Database Import	Kim,L.M.; Scott,M.A.; Suarez,D.L.; Spackman,E.; Swayne,D.E.; Stallknecht,D.E.; Afonso,C.L.
EPI225365	HA	United States	2006-Jan-01	A/ruddy turnstone/Delaware/760/2006		Other Database Import	Kim,L.M.; Scott,M.A.; Suarez,D.L.; Spackman,E.; Swayne,D.E.; Stallknecht,D.E.; Afonso,C.L.
EPI225357	HA	United States	2006-May-22	A/ruddy turnstone/Delaware Bay/279/2006		Other Database Import	The NIAID Influenza Genome Sequencing Consortium
EPI225350	HA	United States	2006-Jan-01	A/red knot/New Jersey/253/2006		Other Database Import	Kim,L.M.; Scott,M.A.; Suarez,D.L.; Spackman,E.; Swayne,D.E.; Stallknecht,D.E.; Afonso,C.L.
EPI172315	HA	United States	2006-May-22	A/ruddy turnstone/Delaware Bay/283/2006		Other Database Import
EPI171125	HA	United States	2007-May-22	A/ruddy turnstone/Delaware Bay/123/2007		Other Database Import
EPI171117	HA	United States	2007-May-22	A/ruddy turnstone/Delaware Bay/121/2007		Other Database Import
EPI171109	HA	United States	2007-May-22	A/ruddy turnstone/Delaware Bay/108/2007		Other Database Import
EPI171101	HA	United States	2006-May-23	A/shorebird/Delaware Bay/560/2006		Other Database Import
EPI120399	HA	United States	2006-Jan-01	A/shorebird/Delaware/22/06		Other Database Import
EPI58543	HA	Italy	2004-Jan-01	A/quail/Italy/3347/2004		Other Database Import
EPI376079	HA	United States	2010-Feb-28	A/environment/California/7451/2010		Other Database Import	Wentworth,D.E.; Dugan,V.; Halpin,R.; Lin,X.; Bera,J.; Ghedin,E.; Fedorova,N.; Overton,L.; Tsitrin,T.; Stockwell,T.; Amedeo,P.; Bishop,B.; Chen,H.; Edworthy,P.; Gupta,N.; Katzel,D.; Li,K.; Schobel,S.; Shrivastava,S.; Thovarai,V.; Wang,S.; Boyce,W.M.; Goldstein,T.; Girard,Y.; Lindsay,L.; Plancarte,M.; Bao,Y.; Sanders,R.; Dernovoy,D.; Kiryutin,B.; Lipman,D.J.; Tatusova,T.
EPI331860	HA	United States	2006-Aug-08	A/environment/Maryland/1637/2006		Other Database Import	Dugan,V.G.; Dunham,E.J.; Jin,G.; Sheng,Z.M.; Kaser,E.K.; Nolting,J.; Slemons,R.D.; Taubenberger,J.K.
EPI307594	HA	United States	2006-Jan-01	A/environment/Maryland/1626/2006		Other Database Import	The NIAID Influenza Genome Sequencing Consortium
EPI299539	HA	United States	2008-Nov-03	A/environment/Indiana/08OS2885/2008		Other Database Import	The NIAID Influenza Genome Sequencing Consortium
EPI230674	HA	United States	2006-Jan-01	A/environment/Maryland/276/2006		Other Database Import	The NIAID Influenza Genome Sequencing Consortium
EPI141524	HA	United States	2006-Jan-01	A/environment/Maryland/1631/2006		Other Database Import
EPI63505	HA	United States	2006-Jan-01	A/environment/Maryland/267/2006		Other Database Import
EPI63486	HA	United States	2006-Jan-01	A/environment/Maryland/261/2006		Other Database Import
EPI244539	HA	Korea, Republic of	2006-Jan-01	A/wild bird feces/Shihwa/21/2006		Other Database Import	Kang,H.M.; Lee,Y.-J.
EPI393388	HA	Mexico	2012-Jul-09	A/Mexico/InDRE7218/2012		Other Database Import	Barrera-Badillo,G.; Ramirez-Gonzalez,J.E.; Aparicio-Antonio,R.; Nunez-Garcia,T.; Arellano-Suarez,D.; Alcantara-Perez,P.A.; Rodriguez-Maldonado,A.P.; Rodriguez-Reyes,B.D.; Wong-Arambula,C.E.; Gonzalez-Duran,E.; Ortiz-Alcantara,J.M.; Diaz-Quinonez,J.A.; Reyes-Teran,G.; Vazquez-Perez,J.; Avila-Rios,S.; Lopez-Martinez,I.; Segura-Candelas,M.; Del Mazo-Lopez,J.C.; Serrano,S.; Nunez-Garcia,T.E.
EPI43038	HA	Canada	2004-May-11	A/Canada/rv504/2004		Other Database Import
EPI392633	HA	Korea, Republic of	2011-Feb-01	A/wild bird/Korea/A4/11		Other Database Import	Kim,H.R.; Park,C.K.; Lee,Y.J.; Oem,J.K.; Kang,H.M.; Choi,J.G.; Lee,O.S.; Bae,Y.C.; Kwon,J.H.
EPI343767	HA	United States	2002-May-20	A/shorebird/Delaware Bay/53/2002		Other Database Import	The NIAID Influenza Genome Sequencing Consortium
EPI343504	HA	United States	2006-May-22	A/ruddy turnstone/Delaware Bay/281/2006		Other Database Import	The NIAID Influenza Genome Sequencing Consortium
EPI343496	HA	United States	2006-May-22	A/ruddy turnstone/Delaware Bay/282/2006		Other Database Import	The NIAID Influenza Genome Sequencing Consortium
EPI343472	HA	United States	2006-May-23	A/shorebird/Delaware Bay/513/2006		Other Database Import	The NIAID Influenza Genome Sequencing Consortium
EPI343464	HA	United States	2006-May-23	A/shorebird/Delaware Bay/552/2006		Other Database Import	The NIAID Influenza Genome Sequencing Consortium
EPI343301	HA	United States	2007-May-22	A/ruddy turnstone/Delaware Bay/124/2007		Other Database Import	The NIAID Influenza Genome Sequencing Consortium
EPI290607	HA	United States	2007-Jan-18	A/American coot/California/20116-002/2007		Other Database Import	The NIAID Influenza Genome Sequencing Consortium
EPI286623	HA	United States	2006-Jan-01	A/ruddy turnstone/New Jersey/224/2006		Other Database Import	Kim,L.M.; Scott,M.A.; Suarez,D.L.; Spackman,E.; Swayne,D.E.; Stallknecht,D.E.; Afonso,C.L.
EPI286625	HA	United States	2006-Jan-01	A/sanderling/New Jersey/125/2006		Other Database Import	Kim,L.M.; Scott,M.A.; Suarez,D.L.; Spackman,E.; Swayne,D.E.; Stallknecht,D.E.; Afonso,C.L.
EPI286624	HA	United States	2006-Jan-01	A/red knot/New Jersey/96/2006		Other Database Import	Kim,L.M.; Scott,M.A.; Suarez,D.L.; Spackman,E.; Swayne,D.E.; Stallknecht,D.E.; Afonso,C.L.
EPI286622	HA	United States	2006-Jan-01	A/ruddy turnstone/New Jersey/171/2006		Other Database Import	Kim,L.M.; Scott,M.A.; Suarez,D.L.; Spackman,E.; Swayne,D.E.; Stallknecht,D.E.; Afonso,C.L.
EPI169014	HA	United States	2004-Jan-01	A/avian/New York/Sg-00430/2004		Other Database Import
EPI383755	HA	Mexico	2012-Jun-13	A/chicken/Jalisco/CPA1/2012		Other Database Import	Perez de la Rosa,J.; Perez de la Rosa,D.; Perez Sosa,J.; Vichido Chavez,R.; Bahena Beltran,E.; Gay,M.A.
EPI383756	HA	Mexico	2012-Jun-29	A/chicken/Jalisco/CPA-12283-12/2012		Other Database Import	Paz,P.R.; Solis,M.H.; Garcia,M.O.; Huerta,B.J.L.; Liljehult,F.F.; Tiburcio,I.S.; Hernandez,E.G.; Ricardez,Y.C.; Gutierrez,R.D.
EPI383757	HA	Mexico	2012-Jun-25	A/chicken/Jalisco/Jal0612/2012		Other Database Import	Perez de la Rosa,J.; Perez de la Rosa,D.; Perez Sosa,J.; Vichido,R.; Bahena,E.
EPI327337	HA	Italy	2003-Jan-01	A/chicken/Italy/4616/2003		Other Database Import	The NIAID Influenza Genome Sequencing Consortium
EPI323301	HA	Pakistan	2005-May-30	A/chicken/Abbottabad/NARC-2419/2005		Other Database Import	Rashid,S.; Abbas,M.A.; Siddique,N.; Ahmed,Z.; Naeem,K.; Dundon,W.G.; Capua,I.
EPI323300	HA	Pakistan	2004-Dec-07	A/chicken/Mansehra/NARC-1282/2004		Other Database Import	Rashid,S.; Abbas,M.A.; Siddique,N.; Ahmed,Z.; Naeem,K.; Dundon,W.G.; Capua,I.
EPI323299	HA	Pakistan	2004-May-25	A/chicken/Mansehra/NARC-214/2004		Other Database Import	Rashid,S.; Abbas,M.A.; Siddique,N.; Ahmed,Z.; Naeem,K.; Dundon,W.G.; Capua,I.
EPI323298	HA	Pakistan	2004-Apr-14	A/chicken/Mansehra/NARC-74/2004		Other Database Import	Rashid,S.; Abbas,M.A.; Siddique,N.; Ahmed,Z.; Naeem,K.; Dundon,W.G.; Capua,I.
EPI323297	HA	Pakistan	2004-Apr-14	A/chicken/Murree/NARC-70/2004		Other Database Import	Rashid,S.; Abbas,M.A.; Siddique,N.; Ahmed,Z.; Naeem,K.; Dundon,W.G.; Capua,I.
EPI290479	HA	Chile	2002-Jan-01	A/chicken/Chile/184240-2/2002		Other Database Import	Tsukamoto,K.; Shishido,M.
EPI266809	HA	Pakistan	2004-May-12	A/chicken/Chakwal/NARC-148/2004		Other Database Import	Abbas,M.A.; Spackman,E.; Ahmed,Z.; Naeem,K.; Siddique,N.; Swayne,D.; Sarmento,L.; Hameed,A.
EPI266808	HA	Pakistan	2004-Apr-24	A/chicken/Karachi/NARC-100/2004		Other Database Import	Abbas,M.A.; Spackman,E.; Ahmed,Z.; Naeem,K.; Siddique,N.; Swayne,D.; Sarmento,L.; Hameed,A.
EPI266807	HA	Pakistan	2003-Dec-28	A/chicken/Chakwal/NARC-46/2003		Other Database Import	Abbas,M.A.; Spackman,E.; Ahmed,Z.; Naeem,K.; Siddique,N.; Swayne,D.; Sarmento,L.; Hameed,A.
EPI266806	HA	Pakistan	2003-Nov-01	A/chicken/Karachi/NARC-23/2003		Other Database Import	Abbas,M.A.; Spackman,E.; Ahmed,Z.; Naeem,K.; Siddique,N.; Swayne,D.; Sarmento,L.; Hameed,A.
EPI266805	HA	Pakistan	2001-May-01	A/chicken/Chakwal/NARC-35/2001		Other Database Import	Abbas,M.A.; Spackman,E.; Ahmed,Z.; Naeem,K.; Siddique,N.; Swayne,D.; Sarmento,L.; Hameed,A.
EPI235719	HA	Chile	2002-Jan-01	A/chicken/Chile/184240-1/2002		Other Database Import	Kim,L.M.; Scott,M.A.; Suarez,D.L.; Spackman,E.; Swayne,D.E.; Afonso,C.L.
EPI229580	HA	Pakistan	2004-Jan-01	A/chicken/Pakistan/3/2004		Other Database Import	Kim,L.M.; Scott,M.A.; Suarez,D.L.; Spackman,E.; Swayne,D.E.; Afonso,C.L.
EPI229572	HA	Pakistan	2004-Jan-01	A/chicken/Pakistan/2/2004		Other Database Import	Kim,L.M.; Scott,M.A.; Suarez,D.L.; Spackman,E.; Swayne,D.E.; Afonso,C.L.
EPI229564	HA	Pakistan	2004-Jan-01	A/chicken/Pakistan/1/2004		Other Database Import	Kim,L.M.; Scott,M.A.; Suarez,D.L.; Spackman,E.; Swayne,D.E.; Afonso,C.L.
EPI228416	HA	Canada	2004-Jan-01	A/GSC_chicken/British Columbia/04		Other Database Import	Marra,M.A.; Hirst,M.; Coughlin,S.M.; Moksa,M.; Smailus,D.E.; Zeng,T.; Stott,J.; Holt,R.; Griffith,M.; Jones,S.; Byrne,S.K.; Bowes,V.; Robinson,J.; Astell,C.
EPI228379	HA	Canada	2004-Jan-01	A/chicken/British Columbia/04		Other Database Import	Marra,M.A.; Hirst,M.; Coughlin,S.M.; Moksa,M.; Smailus,D.E.; Zheng,T.; Stott,J.; Holt,R.; Griffiths,M.; Jones,S.; Petric,M.; Krajden,M.; Lawrence,D.; Mak,A.; Chow,R.; Brunham,R.; Astell,C. CONSRTM BCCA Genome Sciences Centre; British Columbi
EPI226935	HA	Canada	2005-Jan-01	A/chicken/Canada/314514-2/2005		Other Database Import	Kim,L.M.; Scott,M.A.; Suarez,D.L.; Spackman,E.; Swayne,D.E.; Afonso,C.L.
EPI226927	HA	Canada	2005-Jan-01	A/chicken/Canada/314514-1/2005		Other Database Import	Kim,L.M.; Scott,M.A.; Suarez,D.L.; Spackman,E.; Swayne,D.E.; Senne,D.A.; Afonso,C.L.
EPI184163	HA	Pakistan	2004-Jan-01	A/chicken/Karachi/147/2004		Other Database Import
EPI184161	HA	Pakistan	2004-Jan-01	A/chicken/Karachi/146/2004		Other Database Import
EPI184159	HA	Pakistan	2004-Jan-01	A/chicken/Karachi/135/2004		Other Database Import
EPI184157	HA	Pakistan	2004-Jan-01	A/chicken/Karachi/134/2004		Other Database Import
EPI184155	HA	Pakistan	2004-Jan-01	A/chicken/Karachi/133/2004		Other Database Import
EPI184153	HA	Pakistan	2004-Jan-01	A/chicken/Karachi/132/2004		Other Database Import
EPI184151	HA	Pakistan	2004-Jan-01	A/chicken/Karachi/131/2004		Other Database Import
EPI175716	HA	Pakistan	2002-Jan-01	A/chicken/Rawalpindi/NARC72/2002		Other Database Import
EPI175700	HA	Pakistan	2002-Jan-01	A/chicken/Rawalpindi/NARC68/2002		Other Database Import
EPI165005	HA	Canada	2007-Jan-01	A/chicken/SK/HR-00011/2007		Other Database Import
EPI164810	HA	Italy	2003-Jan-01	A/chicken/Italy/682/2003		Other Database Import
EPI154983	HA	Italy	2007-Jan-01	A/chicken/Italy/5248/2007		Istituto Zooprofilattico Sperimentale Delle Venezie
EPI154981	HA	Italy	2007-Jan-01	A/chicken/Italy/2837-58/2007		Istituto Zooprofilattico Sperimentale Delle Venezie
EPI154980	HA	Italy	2007-Jan-01	A/chicken/Italy/2837-54/2007		Istituto Zooprofilattico Sperimentale Delle Venezie
EPI154977	HA	Italy	2007-Jan-01	A/chicken/Italy/3981-90/2007		Istituto Zooprofilattico Sperimentale Delle Venezie
EPI154966	HA	Italy	2002-Jan-01	A/chicken/Italy/8093/2002		Istituto Zooprofilattico Sperimentale Delle Venezie
EPI154960	HA	Italy	2003-Jan-01	A/chicken/Italy/2240/2003		Istituto Zooprofilattico Sperimentale Delle Venezie
EPI287388	HA	Canada	2004-Jan-01	A/chicken/British Columbia/NS-01827-4/2004		Other Database Import	Handel,K.A.; Hisanaga,T.; Leith,M.; Berhane,Y.; Pasick,J.M.
EPI125249	HA	Italy	2002-Jan-01	A/chicken/Italy/270638/02		Other Database Import
EPI117644	HA	United Kingdom	2006-Apr-28	A/chicken/England/4157/2006		Other Database Import
EPI115446	HA	Canada	2004-Jan-01	A/chicken/British Columbia/CN-7/2004		Other Database Import
EPI115416	HA	United Kingdom	2006-Apr-28	A/chicken/England/4054/2006		Other Database Import
EPI115414	HA	United Kingdom	2006-Apr-29	A/chicken/England/4266/2006		Other Database Import
EPI43088	HA	Chile	2002-Jan-01	A/chicken/Chile/184240-4322/2002		Other Database Import
EPI25000	HA	Canada	2004-Jan-01	A/chicken/British Columbia/NS-2035-12/2004		Other Database Import
EPI24998	HA	Canada	2004-Jan-01	A/chicken/British Columbia/NS-1479-1/2004		Other Database Import
EPI24996	HA	Canada	2004-Jan-01	A/chicken/British Columbia/NS-1390-2/2004		Other Database Import
EPI24994	HA	Canada	2004-Jan-01	A/chicken/British Columbia/NS-1319-2/04		Other Database Import
EPI24984	HA	Canada	2004-Jan-01	A/chicken/British Columbia/NS1337-1/2004		Other Database Import
EPI24956	HA	Canada	2004-Jan-01	A/chicken/British Columbia/CN12/2004		Other Database Import
EPI22639	HA	Canada	2004-Jan-01	A/chicken/British Columbia/CN7-3/04		Other Database Import
EPI20488	HA	Canada	2004-Jan-01	A/chicken/British Columbia/CN6/04		Other Database Import
EPI18760	HA	Chile	2002-Jan-01	A/chicken/Chile/4977/02		Other Database Import
EPI18758	HA	Chile	2002-Jan-01	A/chicken/Chile/4968/02		Other Database Import
EPI18756	HA	Chile	2002-Jan-01	A/chicken/Chile/4957/02		Other Database Import
EPI18754	HA	Chile	2002-Jan-01	A/chicken/Chile/4322/02		Other Database Import
EPI18752	HA	Chile	2002-Jan-01	A/chicken/Chile/176822/02		Other Database Import
EPI392639	HA	Korea, Republic of	2011-Jan-01	A/mandarin duck/Korea/468/11		Other Database Import	Kim,H.R.; Park,C.K.; Lee,Y.J.; Oem,J.K.; Kang,H.M.; Choi,J.G.; Lee,O.S.; Bae,Y.C.; Kwon,J.H.
EPI371223	HA	China	2011-Jun-01	A/duck/Zhejiang/12/2011		Other Database Import	Wu,H.; Guo,C.
EPI371222	HA	China	2011-Jun-01	A/duck/Zhejiang/11/2011		Other Database Import	Wu,H.; Guo,C.
EPI371221	HA	China	2011-Jun-01	A/duck/Zhejiang/10/2011		Other Database Import	Wu,H.; Guo,C.
EPI371220	HA	China	2011-Jun-01	A/duck/Zhejiang/2/2011		Other Database Import	Wu,H.; Guo,C.
EPI290600	HA	Japan	2006-Jan-01	A/duck/Shimane/137/2006		Other Database Import	Tsukamoto,K.; Shishido,M.
EPI272810	HA	Portugal	2006-Mar-22	A/tufted duck/PT/13771/2006		Other Database Import	Henriques,A.M.; Fagulha,T.; Fevereiro,M.
EPI244511	HA	Korea, Republic of	2007-Mar-01	A/duck/Korea/BC10/2007		Other Database Import	Kim,M.-C.; Lee,Y.-J.
EPI210106	HA	Italy	2007-Jan-01	A/duck/Italy/4936/2007	Istituto Zooprofilattico Sperimentale Delle Venezie	Istituto Zooprofilattico Sperimentale Delle Venezie
EPI210105	HA	Italy	2007-Jan-01	A/duck/Italy/5378/2007	Istituto Zooprofilattico Sperimentale Delle Venezie	Istituto Zooprofilattico Sperimentale Delle Venezie
EPI174212	HA	United States	2001-Jan-01	A/black duck/MD/415/2001		Other Database Import
EPI105408	HA	Bolivia, Plurinationial State of	2001-Jan-01	A/cinnamon teal/Bolivia/4537/2001		Other Database Import
EPI59189	HA	United States	2001-Aug-30	A/black duck/Ohio/415/2001		Other Database Import
EPI158998	HA	United States	2001-Jan-01	A/Duck/PA/143585/01		Other Database Import
EPI300150	HA	United States	2008-Aug-08	A/northern pintail/Interior Alaska/8MP0262R2/2008		Other Database Import	The NIAID Influenza Genome Sequencing Consortium
EPI248771	HA	United States	2007-Aug-07	A/northern pintail/Alaska/44344-633/2007		Other Database Import	Ramey,A.M.; Pearce,J.M.; Flint,P.L.; Ip,H.S.; Derksen,D.V.; Franson,J.C.; Petrula,M.; Scotton,B.; Wege,M.
EPI248638	HA	United States	2007-Aug-07	A/northern pintail/Alaska/44340-211/2007		Other Database Import	Ramey,A.M.; Pearce,J.M.; Flint,P.L.; Ip,H.S.; Derksen,D.V.; Franson,J.C.; Petrula,M.; Scotton,B.; Wege,M.
EPI248623	HA	United States	2007-Aug-06	A/northern pintail/Alaska/44340-155/2007		Other Database Import	Ramey,A.M.; Pearce,J.M.; Flint,P.L.; Ip,H.S.; Derksen,D.V.; Franson,J.C.; Petrula,M.; Scotton,B.; Wege,M.
EPI222363	HA	United States	2007-Mar-15	A/northern pintail/California/44387-486/2007		Other Database Import	Pearce,J.M.; Ramey,A.M.; Koehler,A.V.; Fleskes,J.P.; Flint,P.L.; Franson,J.C.; Hall,J.S.; Derksen,D.V.; Ip,H.S.
EPI327950	HA	United States	2008-Dec-13	A/green-winged teal/California/11275/2008		Other Database Import	The NIAID Influenza Genome Sequencing Consortium
EPI327838	HA	United States	2009-Jan-18	A/green-winged teal/California/1841/2009		Other Database Import	The NIAID Influenza Genome Sequencing Consortium
EPI292358	HA	United States	2007-Jan-24	A/American green-winged teal/California/44287-084/2007		Other Database Import	The NIAID Influenza Genome Sequencing Consortium
EPI290663	HA	United States	2007-Jan-03	A/American green-winged teal/California/44242-906/2007		Other Database Import	The NIAID Influenza Genome Sequencing Consortium
EPI229588	HA	United States	2004-Jan-01	A/green-winged teal/Ohio/648/2004		Other Database Import	Kim,L.M.; Scott,M.A.; Suarez,D.L.; Spackman,E.; Swayne,D.E.; Slemons,R.D.; Afonso,C.L.
EPI221393	HA	United States	2007-Feb-03	A/American green-winged teal/California/44287-713/2007		Other Database Import	The NIAID Influenza Genome Sequencing Consortium
EPI221385	HA	United States	2007-Feb-03	A/American green-winged teal/California/28855/2007		Other Database Import	The NIAID Influenza Genome Sequencing Consortium
EPI174214	HA	United States	2004-Jan-01	A/green-winged teal/MD/648/2004		Other Database Import
EPI328038	HA	United States	2007-Dec-12	A/northern shoveler/California/HKWF1372C/2007		Other Database Import	The NIAID Influenza Genome Sequencing Consortium
EPI292430	HA	United States	2007-Jan-27	A/northern shoveler/California/44287-364/2007		Other Database Import	The NIAID Influenza Genome Sequencing Consortium
EPI292422	HA	United States	2007-Jan-27	A/northern shoveler/California/28327/2007		Other Database Import	The NIAID Influenza Genome Sequencing Consortium
EPI292318	HA	United States	2006-Dec-14	A/northern shoveler/Washington/44249-783/2006		Other Database Import	The NIAID Influenza Genome Sequencing Consortium
EPI290711	HA	United States	2006-Dec-07	A/northern shoveler/Washington/44249-752/2006		Other Database Import	The NIAID Influenza Genome Sequencing Consortium
EPI290703	HA	United States	2006-Dec-07	A/northern shoveler/Washington/44249-749/2006		Other Database Import	The NIAID Influenza Genome Sequencing Consortium
EPI290671	HA	United States	2006-Nov-07	A/northern shoveler/Washington/44249-664/2006		Other Database Import	The NIAID Influenza Genome Sequencing Consortium
EPI290634	HA	United States	2007-Jan-24	A/northern shoveler/California/27820/2007		Other Database Import	The NIAID Influenza Genome Sequencing Consortium
EPI244529	HA	Korea, Republic of	2008-Jan-01	A/Northern shoveler/Seongdong/175/2008		Other Database Import	Kang,H.M.; Lee,Y.-J.
EPI227403	HA	United States	2005-Jan-01	A/northern shoveler/North Carolina/674-516/2005		Other Database Import	Kim,L.M.; Scott,M.A.; Suarez,D.L.; Spackman,E.; Swayne,D.E.; Stallknecht,D.E.; Afonso,C.L.
EPI227396	HA	United States	2005-Jan-01	A/northern shoveler/North Carolina/6412-050/2005		Other Database Import	Kim,L.M.; Scott,M.A.; Suarez,D.L.; Spackman,E.; Swayne,D.E.; Stallknecht,D.E.; Afonso,C.L.
EPI178790	HA	United States	2008-Jan-23	A/northern shoveler/California/HKWF2031/2008		Other Database Import
EPI178774	HA	United States	2007-Dec-02	A/northern shoveler/California/HKWF1026/2007		Other Database Import
EPI167301	HA	Italy	2007-Jan-01	A/shoveler/Italy/6104-30/2007		Istituto Zooprofilattico Sperimentale Delle Venezie
EPI154976	HA	Italy	2007-Jan-01	A/shoveler/Italy/6323-11/2007		Istituto Zooprofilattico Sperimentale Delle Venezie
EPI220557	HA	United States	2008-Jan-27	A/green winged teal/California/AKS1370/2008		Other Database Import	Cardona,C.; Boyce,W.M.; Takekawa,J.; Schultz,A.; Anchell,N.; Dao,N.; Anunciacion,J.; Lee,G.; Dannen,M.
EPI292849	HA	United States	2007-Jan-20	A/cinnamon teal/California/JN1310/2007		Other Database Import	The NIAID Influenza Genome Sequencing Consortium
EPI292809	HA	United States	2006-Dec-06	A/cinnamon teal/California/JN611/2006		Other Database Import	The NIAID Influenza Genome Sequencing Consortium
EPI229595	HA	United States	2004-Jan-01	A/blue-winged teal/Ohio/658/2004		Other Database Import	Kim,L.M.; Scott,M.A.; Suarez,D.L.; Spackman,E.; Swayne,D.E.; Slemons,R.D.; Afonso,C.L.
EPI174215	HA	United States	2004-Jan-01	A/blue-winged teal/MD/658/2004		Other Database Import
EPI343807	HA	Canada	2001-Jul-26	A/mallard/Alberta/22/2001		Other Database Import	The NIAID Influenza Genome Sequencing Consortium
EPI343799	HA	Canada	2001-Jul-26	A/mallard/Alberta/27/2001		Other Database Import	The NIAID Influenza Genome Sequencing Consortium
EPI343369	HA	Canada	2006-Aug-09	A/mallard/Alberta/243/2006		Other Database Import	The NIAID Influenza Genome Sequencing Consortium
EPI333728	HA	United States	2009-Dec-07	A/mallard/Missouri/220/2009		Other Database Import	The NIAID Influenza Genome Sequencing Consortium
EPI299523	HA	United States	2008-Oct-31	A/mallard/Wisconsin/08OS2844/2008		Other Database Import	The NIAID Influenza Genome Sequencing Consortium
EPI298930	HA	United States	2006-Aug-19	A/mallard/Interior Alaska/6MP0984/2006		Other Database Import	The NIAID Influenza Genome Sequencing Consortium
EPI289768	HA	United States	2008-Oct-11	A/mallard/Alaska/44430-125/2008		Other Database Import	Pearce,J.M.; Reeves,A.B.; Hupp,J.W.; Ip,H.S.
EPI289767	HA	United States	2006-Aug-19	A/mallard/Alaska/44187-130/2006		Other Database Import	Pearce,J.M.; Reeves,A.B.; Hupp,J.W.; Ip,H.S.
EPI289765	HA	United States	2007-Apr-26	A/mallard/Alaska/44300-075/2007		Other Database Import	Pearce,J.M.; Reeves,A.B.; Hupp,J.W.; Ip,H.S.
EPI238137	HA	Netherlands	2000-Jan-01	A/mallard/Netherlands/12/2000		Other Database Import	Kim,L.M.; Scott,M.A.; Suarez,D.L.; Spackman,E.; Swayne,D.E.; Afonso,C.L.
EPI236789	HA	United States	2001-Jan-01	A/mallard/Maryland/423/2001		Other Database Import	Kim,L.M.; Scott,M.A.; Suarez,D.L.; Spackman,E.; Swayne,D.E.; Slemons,R.D.; Afonso,C.L.
EPI188046	HA	United States	2006-Sep-30	A/mallard/Minnesota/Sg-00230/2006		Other Database Import
EPI174213	HA	United States	2001-Jan-01	A/mallard/MD/423/2001		Other Database Import
EPI167300	HA	Italy	2007-Jan-01	A/mallard/Italy/6104-14/2007		Istituto Zooprofilattico Sperimentale Delle Venezie
EPI167295	HA	Italy	2007-Jan-01	A/mallard/Italy/1336/07		Istituto Zooprofilattico Sperimentale Delle Venezie
EPI154982	HA	Italy	2007-Jan-01	A/mallard/Italy/6103-12/2007		Istituto Zooprofilattico Sperimentale Delle Venezie
EPI125245	HA	Italy	2001-Jan-01	A/mallard/Italy/199/01		Other Database Import
EPI80947	HA	Canada	2001-Jan-01	A/mallard/Alberta/24/01		Other Database Import
EPI60928	HA	United States	2005-Dec-15	A/mallard/Delaware/418/2005		Other Database Import
EPI21396	HA	Italy	2001-Jan-01	A/mallard/Italy/33/01		Other Database Import
EPI21394	HA	Italy	2001-Jan-01	A/mallard/Italy/43/2001		Other Database Import
EPI18994	HA	Netherlands	2000-Jan-01	A/mallard/Netherlands/12/00		Other Database Import
EPI236535	HA	United States	2001-Jan-01	A/American black duck/Maryland/424/2001		Other Database Import	Kim,L.M.; Scott,M.A.; Suarez,D.L.; Spackman,E.; Swayne,D.E.; Slemons,R.D.; Afonso,C.L.
EPI236528	HA	United States	2001-Jan-01	A/American black duck/Maryland/415/2001		Other Database Import	Kim,L.M.; Scott,M.A.; Suarez,D.L.; Spackman,E.; Swayne,D.E.; Slemons,R.D.; Afonso,C.L.
EPI164997	HA	Canada	2007-Jan-01	A/American black duck/NB/2538/2007		Other Database Import
EPI290599	HA	Japan	2006-Jan-01	A/duck/Shimane/83/2006		Other Database Import	Tsukamoto,K.; Shishido,M.
