# Supplementary material for: The highly pathogenic H7N3 avian influenza strain from July 2012 in Mexico acquired an extended cleavage site through recombination with host 28S rRNA
Source: Virol J. 2013 May 1;10:139. doi: 10.1186/1743-422X-10-139 (PMC3673898; doi:10.1186/1743-422X-10-139)
Supplement: Additional file 4: Table S1 — Comparison of H7 HA sequences containing inserts at the cleavage site. H7 sequences from GISAID were screened for the R-x-x-R consensus motif where the final R is the normal cleavage site without insertion. Each row in the table is a representative strain that contains a distinctive insert sorted by date. The amino acid sequences at the extended cleavage site are coloured based on their similarity and origin, with the same colouring scheme as the phylogenetic tree in supplementary Figure 1, while the inserted amino acids are in bold. The pathotype of the strains was inferred from literature reports. [file 1743-422X-10-139-S4.xlsx]

## Sheet: Acknowledge Table
We acknowledge the authors, originating and submitting laboratories of the sequences from GISAID’s EpiFlu™ Database on which this research is based. The list is detailed below.
All submitters of data may be contacted directly via the GISAID website www.gisaid.org
Segment ID	Segment	Country	Collection date	Isolate name	Originating Lab	Submitting Lab	Authors
EPI284349	HA	Czech Republic	2009-Feb-04	A/goose/Czech Republic/1848-T14/2009		Other Database Import	Nagy,A.; Vostinakova,V.; Pirchanova,Z.; Cernikova,L.; Mikulcova,H.; Hornickova,J.
EPI242379	HA	Germany	1979-Jan-01	A/goose/Leipzig/137/8/1979		Other Database Import	Rohm,C.; Zhou,N.; Suss,J.; Mackenzie,J.; Webster,R.G.
EPI215509	HA	Czech Republic	2009-Feb-04	A/goose/Czech Republic/1848/2009		Other Database Import	Nagy,A.; Vostinakova,V.; Pirchanova,Z.; Cernikova,L.; Hornickova,J.
EPI129337	HA	Germany	1979-Jan-01	A/goose/Leipzig/187/7/1979		Other Database Import
EPI8394	HA	United States	1998-Jan-01	A/Goose/New Jersey/8600-3/98		Other Database Import
EPI18027	HA	United States	1998-Jan-01	A/Goose/New Jersey/8600-3/98		Other Database Import
EPI210104	HA	Italy	2008-Jan-01	A/guinea fowl/Italy/407/2008	Istituto Zooprofilattico Sperimentale Delle Venezie	Istituto Zooprofilattico Sperimentale Delle Venezie
EPI172275	HA	United States	2005-Jun-27	A/Guinea fowl/New York/98616-3/2005		Other Database Import
EPI167374	HA	United States	2005-Feb-01	A/Guinea fowl/New York/11646-3/2005		Other Database Import
EPI164890	HA	United States	2005-Aug-19	A/Guinea fowl/New York/101276-1/2005		Other Database Import
EPI160745	HA	United States	2005-Jun-27	A/guinea fowl/New York/22067-10/2005		Other Database Import
EPI160705	HA	United States	2006-Jul-26	A/guinea fowl/New York/32084/2006		Other Database Import
EPI159030	HA	United States	2001-Jan-01	A/guinea fowl/NJ/119063-8/2001		Other Database Import
EPI156585	HA	United States	2005-Mar-24	A/guinea fowl/New York/31621-8/2005		Other Database Import
EPI154959	HA	Italy	2003-Jan-01	A/guinea fowl/Italy/1613/2003		Istituto Zooprofilattico Sperimentale Delle Venezie
EPI152985	HA	United States	2005-Apr-06	A/guinea fowl/New York/37982-3/2005		Other Database Import
EPI152945	HA	United States	2005-Mar-04	A/guinea fowl/New York/23165-12/2005		Other Database Import
EPI152897	HA	United States	2005-Mar-04	A/guinea fowl/New York/23164-3-05/2005		Other Database Import
EPI152873	HA	United States	2005-Mar-03	A/guinea fowl/New York/22071/2005		Other Database Import
EPI125247	HA	Italy	2002-Jan-01	A/Guinea fowl/Italy/266184/02		Other Database Import
EPI106716	HA	United States	2006-Jan-01	A/guineafowl/NY/4649-18/2006		Other Database Import
EPI77236	HA	United States	2006-Jan-01	A/guinea fowl/New York/19501-4/2006		Other Database Import
EPI77179	HA	United States	2006-Jan-01	A/guinea fowl/New York/8391-1/2006		Other Database Import
EPI63277	HA	Italy	2000-Jan-11	A/guinea fowl/Italy/155/2000		Other Database Import
EPI18001	HA	United States	1998-Jan-01	A/guineafowl/NJ/13246-9/98		Other Database Import
EPI17999	HA	United States	2002-Jan-01	A/guineafowl/MA/148081-11/02		Other Database Import
EPI353360	HA	Germany	1979-Jan-01	A/tern/Potsdam/343/1979		Other Database Import	Heider,A.; Mochalova,L.; Harder,T.; Tuzikov,A.; Bovin,N.; Schweiger,B.
EPI343512	HA	United States	2006-May-22	A/laughing gull/Delaware Bay/42/2006		Other Database Import	The NIAID Influenza Genome Sequencing Consortium
EPI336958	HA	United States	2002-Jan-01	A/laughing gull/Delaware/22/2002		Other Database Import	Philipp,J.; Matrosovich,T.
EPI172299	HA	United States	2006-May-22	A/laughing gull/Delaware Bay/46/2006		Other Database Import
EPI120435	HA	United States	2006-Jan-01	A/laughing gull/Delaware/42/06		Other Database Import
EPI165788	HA	Belgium	2008-Apr-01	A/Tern/Belgium/9745/2008		Veterinary and Agrochemical Research Institute
EPI239858	HA	South Africa	1991-Jan-01	A/ostrich/South Africa/1991		Other Database Import	Kim,L.M.; Scott,M.A.; Suarez,D.L.; Spackman,E.; Swayne,D.E.; Afonso,C.L.
EPI107300	HA	Italy	2000-Jan-01	A/ostrich/Italy/2332/00		Other Database Import
EPI107319	HA	Italy	2000-Jan-01	A/ostrich/Italy/2332/00		Other Database Import
EPI107376	HA	Italy	2000-Jan-01	A/ostrich/Italy/984/00		Other Database Import
EPI107393	HA	Italy	2000-Jan-01	A/ostrich/Italy/984/00		Other Database Import
EPI58714	HA	Italy	2000-Feb-09	A/ostrich/Italy/1038/2000		Other Database Import
EPI6516	HA	South Africa	1996-Jan-01	A/ostrich/South Africa/M320/96		Other Database Import
EPI6498	HA	South Africa	1991-Jan-01	A/ostrich/South Africa/1069/91		Other Database Import
EPI6478	HA	Zimbabwe	1996-Jan-01	A/ostrich/Zimbabwe/222/96		Other Database Import
EPI141428	HA	United States	2005-Mar-04	A/chukar/New York/23164-13/2005		Other Database Import
EPI68389	HA	United States	2005-Mar-01	A/chukar/New York/21211-7/2005		Other Database Import
EPI63524	HA	United States	2005-Feb-02	A/chukar/New York/11653-1/2005		Other Database Import
EPI77043	HA	United States	2005-Jan-01	A/pheasant/New York/143646-4/2005		Other Database Import
EPI42355	HA	United States	1980-Aug-20	A/pheasant/Minnesota/917/1980		Other Database Import
EPI1865	HA	Japan	1999-Jan-01	A/swan/Shimane/42/1999		Other Database Import
EPI184016	HA	Hungary	2007-Jan-01	A/mute swan/Hungary/5973/2007		Other Database Import
EPI327331	HA	Italy	2002-Jan-01	A/turkey/Italy/8534/2002		Other Database Import	The NIAID Influenza Genome Sequencing Consortium
EPI302173	HA	Germany	2009-Jan-01	A/turkey/Germany-NW/R655/2009		Friedrich-Loeffler-Institut
EPI290426	HA	Netherlands	2003-Apr-03	A/turkey/Netherlands/03010495/03(H7N7)		Central Veterinary Institute
EPI290312	HA	Netherlands	2003-Mar-15	A/turkey/Netherlands/03007999/03(H7N7)		Central Veterinary Institute
EPI290240	HA	Netherlands	2003-Mar-09	A/turkey/Netherlands/03003568/03(H7N7)		Central Veterinary Institute
EPI243260	HA	United States	1971-Jan-01	A/turkey/Oregon/71		Other Database Import	Tanaka,Y.; Kida,H.; Sakoda,Y.
EPI242728	HA	United States	1971-Jan-01	A/turkey/Oregon/1971		Other Database Import	Orlich,M.; Khatchikian,D.; Teigler,A.; Rott,R.
EPI242671	HA	United Kingdom	1963-Jan-03	A/turkey/England/1963		Other Database Import	Obenauer,J.C.; Denson,J.; Mehta,P.K.; Su,X.; Mukatira,S.; Finkelstein,D.B.; Xu,X.; Wang,J.; Ma,J.; Fan,Y.; Rakestraw,K.M.; Webster,R.G.; Hoffmann,E.; Krauss,S.; Zheng,J.; Zhang,Z.; Naeve,C.W.
EPI238664	HA	Italy	1999-Jan-01	A/turkey/Italy/977/1999		Other Database Import	Kim,L.M.; Scott,M.A.; Suarez,D.L.; Spackman,E.; Swayne,D.E.; Afonso,C.L.
EPI238648	HA	Italy	1999-Jan-01	A/turkey/Italy/4482/1999		Other Database Import	Kim,L.M.; Scott,M.A.; Suarez,D.L.; Spackman,E.; Swayne,D.E.; Afonso,C.L.
EPI238633	HA	Italy	1999-Jan-01	A/turkey/Italy/3675/1999		Other Database Import	Kim,L.M.; Scott,M.A.; Suarez,D.L.; Spackman,E.; Swayne,D.E.; Afonso,C.L.
EPI238625	HA	Italy	1999-Jan-01	A/turkey/Italy/3283/1999		Other Database Import	Kim,L.M.; Scott,M.A.; Suarez,D.L.; Spackman,E.; Swayne,D.E.; Afonso,C.L.
EPI238415	HA	Italy	1999-Jan-01	A/Turkey/Italy/13489/99		Other Database Import	Di Trani,L.
EPI238296	HA	Italy	2000-Jan-01	A/turkey/Italy/2379/2000		Other Database Import	Kim,L.M.; Scott,M.A.; Suarez,D.L.; Spackman,E.; Swayne,D.E.; Afonso,C.L.
EPI237819	HA	Netherlands	2003-Apr-06	A/turkey/Netherlands/03010598/03		Central Veterinary Institute
EPI237778	HA	Netherlands	2003-Mar-15	A/turkey/Netherlands/03008130/03		Central Veterinary Institute
EPI237694	HA	Netherlands	2003-Mar-10	A/turkey/Netherlands/03003567/03		Central Veterinary Institute
EPI237673	HA	Netherlands	2003-Apr-03	A/turkey/Netherlands/03010350/03		Central Veterinary Institute
EPI236435	HA	United States	2002-Jan-01	A/Turkey/NC/11165/02_		Other Database Import	Spackman,E.; Suarez,D.L.; Senne,D.A.; Davison,S.
EPI164954	HA	United States	2005-Oct-11	A/turkey/New York/122501-2/2005		Other Database Import
EPI131920	HA	Italy	2002-Jan-01	A/turkey/Italy/8535/02		Other Database Import
EPI238618	HA	Italy	1999-Jan-01	A/turkey/Italy/2732/1999		Other Database Import	Kim,L.M.; Scott,M.A.; Suarez,D.L.; Spackman,E.; Swayne,D.E.; Afonso,C.L.
EPI69177	HA	Italy	1999-Jul-12	A/turkey/Italy/2715/99		Other Database Import
EPI69158	HA	Italy	1999-Sep-27	A/turkey/Italy/3560/99		Other Database Import
EPI69139	HA	Italy	1999-Sep-23	A/turkey/Italy/3489/99		Other Database Import
EPI69082	HA	Italy	1999-Nov-22	A/turkey/Italy/4294/99		Other Database Import
EPI69025	HA	Italy	1999-Dec-16	A/turkey/Italy/4644/99		Other Database Import
EPI68484	HA	Italy	1999-Sep-03	A/turkey/Italy/3185/99		Other Database Import
EPI60386	HA	Italy	1999-Jan-01	A/turkey/Italy/4580/99		Other Database Import
EPI154975	HA	Italy	2002-Jan-01	A/turkey/Italy/9737/2002		Istituto Zooprofilattico Sperimentale Delle Venezie
EPI154974	HA	Italy	2002-Jan-01	A/turkey/Italy/9374/2002		Istituto Zooprofilattico Sperimentale Delle Venezie
EPI154973	HA	Italy	2002-Jan-01	A/turkey/Italy/9369/2002		Istituto Zooprofilattico Sperimentale Delle Venezie
EPI154972	HA	Italy	2002-Jan-01	A/turkey/Italy/9314/2002		Istituto Zooprofilattico Sperimentale Delle Venezie
EPI154971	HA	Italy	2002-Jan-01	A/turkey/Italy/9102/2002		Istituto Zooprofilattico Sperimentale Delle Venezie
EPI154970	HA	Italy	2002-Jan-01	A/turkey/Italy/8834/2002		Istituto Zooprofilattico Sperimentale Delle Venezie
EPI154969	HA	Italy	2002-Jan-01	A/turkey/Italy/8651/2002		Istituto Zooprofilattico Sperimentale Delle Venezie
EPI154968	HA	Italy	2002-Jan-01	A/turkey/Italy/8458/2002		Istituto Zooprofilattico Sperimentale Delle Venezie
EPI154967	HA	Italy	2002-Jan-01	A/turkey/Italy/8307/2002		Istituto Zooprofilattico Sperimentale Delle Venezie
EPI154963	HA	Italy	2003-Jan-01	A/turkey/Italy/4036/2003		Istituto Zooprofilattico Sperimentale Delle Venezie
EPI154962	HA	Italy	2004-Jan-01	A/turkey/Italy/3439/2004		Istituto Zooprofilattico Sperimentale Delle Venezie
EPI154961	HA	Italy	2004-Jan-01	A/turkey/Italy/3399/2004		Istituto Zooprofilattico Sperimentale Delle Venezie
EPI154958	HA	Italy	2003-Jan-01	A/turkey/Italy/2856/2003		Istituto Zooprofilattico Sperimentale Delle Venezie
EPI152937	HA	United States	2005-Mar-04	A/turkey/New York/23164-11/2005		Other Database Import
EPI152833	HA	Italy	2002-Jan-01	A/turkey/Italy/9739/2002		Other Database Import
EPI141484	HA	United States	2005-Mar-23	A/turkey/New York/30732-7/2005		Other Database Import
EPI131939	HA	Italy	2004-Jan-01	A/turkey/Italy/4130/2004		Other Database Import
EPI115442	HA	United States	1995-Jan-01	A/turkey/Utah/24721-10/1995		Other Database Import
EPI77426	HA	Italy	2004-Jan-01	A/turkey/Italy/3829/2004		Other Database Import
EPI77407	HA	Italy	2003-Jan-01	A/turkey/Italy/2685/2003		Other Database Import
EPI77388	HA	Italy	2002-Jan-01	A/turkey/Italy/9742/2002		Other Database Import
EPI69101	HA	Italy	1999-Dec-14	A/turkey/Italy/4617/1999		Other Database Import
EPI68465	HA	Italy	1999-Nov-22	A/turkey/Italy/4295/1999		Other Database Import
EPI68446	HA	Italy	1999-Dec-03	A/turkey/Italy/4482/1999		Other Database Import
EPI68427	HA	Italy	1999-Dec-21	A/turkey/Italy/4708/1999		Other Database Import
EPI68142	HA	Italy	2002-Jan-01	A/turkey/Italy/8000/2002		Other Database Import
EPI63163	HA	Italy	2003-Jan-01	A/turkey/Italy/2043/2003		Other Database Import
EPI60690	HA	Italy	2000-May-08	A/turkey/Italy/2984/2000		Other Database Import
EPI60614	HA	Italy	2004-Jan-01	A/turkey/Italy/3337/2004		Other Database Import
EPI60576	HA	Italy	2003-Jan-01	A/turkey/Italy/4608/2003		Other Database Import
EPI60291	HA	Italy	2003-Jan-01	A/turkey/Italy/1010/2003		Other Database Import
EPI60272	HA	Italy	2003-Jan-01	A/turkey/Italy/3620/2003		Other Database Import
EPI58524	HA	Italy	2002-Jan-01	A/turkey/Italy/8912/2002		Other Database Import
EPI58505	HA	Italy	2004-Jan-01	A/turkey/Italy/3807/2004		Other Database Import
EPI58486	HA	Italy	2003-Jan-01	A/turkey/Italy/251/2003		Other Database Import
EPI58467	HA	Italy	2004-Jan-01	A/turkey/Italy/4479/2004		Other Database Import
EPI42512	HA	United States	1988-Jul-13	A/turkey/Minnesota/1/1988		Other Database Import
EPI42493	HA	United States	1980-Oct-30	A/turkey/Minnesota/1200/1980		Other Database Import
EPI21390	HA	Italy	2002-Jan-01	A/turkey/Italy/214845/02		Other Database Import
EPI18762	HA	Chile	2002-Jan-01	A/turkey/Chile/4418/02		Other Database Import
EPI18007	HA	United States	2002-Jan-01	A/turkey/VA/55/02		Other Database Import
EPI13006	HA	Italy	1999-Jan-01	A/turkey/Italy/3775/99		Other Database Import
EPI12998	HA	Italy	1999-Jan-01	A/turkey/Italy/4169/99		Other Database Import
EPI90388	HA	Italy	1999-Jan-01	A/turkey/Italy/4169/99		Other Database Import
EPI12994	HA	Italy	1999-Jan-01	A/turkey/Italy/3889/99		Other Database Import
EPI12992	HA	Italy	2000-Jan-01	A/Turkey/Italy/335/00		Other Database Import
EPI12990	HA	Italy	1999-Jan-01	A/Turkey/Italy/13468/99		Other Database Import
EPI12984	HA	Italy	1999-Jan-01	A/Turkey/Italy/13467/99		Other Database Import
EPI12884	HA	Italy	1999-Jan-01	A/turkey/Italy/12598/99		Other Database Import
EPI8747	HA	Italy	1999-Jan-01	A/turkey/Italy/4603/1999		Other Database Import
EPI13004	HA	Italy	1999-Jan-01	A/turkey/Italy/4603/1999		Other Database Import
EPI8743	HA	Italy	1999-Jan-01	A/turkey/Italy/4073/99		Other Database Import
EPI12996	HA	Italy	1999-Jan-01	A/turkey/Italy/4073/99		Other Database Import
EPI6504	HA	United Kingdom	1977-Jan-01	A/turkey/England/647/77		Other Database Import
EPI6502	HA	United Kingdom	1998-Jan-01	A/turkey/Northern Ireland/VF-1545 C5/98		Other Database Import
EPI4631	HA	United States	1997-Jan-01	A/Turkey/Pennsylvania/7975/97		Other Database Import	Kim,L.M.; Suarez,D.L.; Spackman,E.; Swayne,D.E.; Senne,D.A.; Afonso,C.L.; Pfeiffer,J.; Pantin-Jackwood,M.; To,T.L.; Nguyen,T.
EPI4609	HA	United States	1994-Jan-01	A/Turkey/New York/4450-5/94		Other Database Import
EPI4182	HA	Ireland	1995-Jan-01	A/turkey/Ireland/PV74/1995		Other Database Import
EPI1855	HA	United States	1979-Jan-01	A/turkey/Tennessee/1/79		Other Database Import
EPI238984	HA	United States	1998-Jan-01	A/Quail/PA/20304/97_		Other Database Import	Spackman,E.; Suarez,D.L.; Senne,D.A.; Davison,S.
EPI164794	HA	United States	2005-May-25	A/quail/New York/63806-13/2005		Other Database Import
EPI160857	HA	United States	2005-Jul-26	A/quail/New York/89641/2005		Other Database Import
EPI152953	HA	United States	2005-Mar-23	A/quail/New York/30732-12/2005		Other Database Import
EPI18029	HA	United States	1999-Jan-01	A/quail/NY/11430/99		Other Database Import
EPI4635	HA	United States	1998-Jan-01	A/Quail/New York/13989-51/98		Other Database Import	Suarez,D.L.; Garcia,M.; Latimer,J.; Senne,D.; Perdue,M.
EPI360902	HA	Belgium	2010-Jan-01	A/Branta canadensis/Belgium/13000-9-2/2010	Veterinary and Agrochemical Research Institute	Veterinary and Agrochemical Research Institute
EPI266264	HA	Japan	2009-Mar-01	A/quail/Aichi/6/2009		Other Database Import	Uchida,Y.; Mase,M.; Yasuaki,H.; Takehiko,S.
EPI266256	HA	Japan	2009-Mar-01	A/quail/Aichi/5/2009		Other Database Import	Uchida,Y.; Mase,M.; Yasuaki,H.; Takehiko,S.
EPI266248	HA	Japan	2009-Mar-01	A/quail/Aichi/4/2009		Other Database Import	Uchida,Y.; Mase,M.; Yasuaki,H.; Takehiko,S.
EPI266240	HA	Japan	2009-Mar-01	A/quail/Aichi/3/2009		Other Database Import	Uchida,Y.; Mase,M.; Yasuaki,H.; Takehiko,S.
EPI266232	HA	Japan	2009-Mar-01	A/quail/Aichi/2/2009		Other Database Import	Uchida,Y.; Mase,M.; Yasuaki,H.; Takehiko,S.
EPI266224	HA	Japan	2009-Feb-01	A/quail/Aichi/1/2009		Other Database Import	Uchida,Y.; Mase,M.; Yasuaki,H.; Takehiko,S.
EPI225640	HA	United States	2006-May-23	A/shorebird/Delaware Bay/332/2006		Other Database Import	The NIAID Influenza Genome Sequencing Consortium
EPI225633	HA	United States	2006-Jan-01	A/sanderling/New Jersey/369/2006		Other Database Import	Kim,L.M.; Scott,M.A.; Suarez,D.L.; Spackman,E.; Swayne,D.E.; Stallknecht,D.E.; Afonso,C.L.
EPI225626	HA	United States	2006-Jan-01	A/sanderling/New Jersey/355/2006		Other Database Import	Kim,L.M.; Scott,M.A.; Suarez,D.L.; Spackman,E.; Swayne,D.E.; Stallknecht,D.E.; Afonso,C.L.
EPI225619	HA	United States	2006-Jan-01	A/sanderling/New Jersey/148/2006		Other Database Import	Kim,L.M.; Scott,M.A.; Suarez,D.L.; Spackman,E.; Swayne,D.E.; Stallknecht,D.E.; Afonso,C.L.
EPI225612	HA	United States	2006-Jan-01	A/ruddy turnstone/New Jersey/622/2006		Other Database Import	Kim,L.M.; Scott,M.A.; Suarez,D.L.; Spackman,E.; Swayne,D.E.; Stallknecht,D.E.; Afonso,C.L.
EPI225605	HA	United States	2006-Jan-01	A/ruddy turnstone/New Jersey/612/2006		Other Database Import	Kim,L.M.; Scott,M.A.; Suarez,D.L.; Spackman,E.; Swayne,D.E.; Stallknecht,D.E.; Afonso,C.L.
EPI225598	HA	United States	2006-Jan-01	A/ruddy turnstone/New Jersey/604/2006		Other Database Import	Kim,L.M.; Scott,M.A.; Suarez,D.L.; Spackman,E.; Swayne,D.E.; Stallknecht,D.E.; Afonso,C.L.
EPI225591	HA	United States	2006-Jan-01	A/ruddy turnstone/New Jersey/594/2006		Other Database Import	Kim,L.M.; Scott,M.A.; Suarez,D.L.; Spackman,E.; Swayne,D.E.; Stallknecht,D.E.; Afonso,C.L.
EPI225584	HA	United States	2006-Jan-01	A/ruddy turnstone/New Jersey/589/2006		Other Database Import	Kim,L.M.; Scott,M.A.; Suarez,D.L.; Spackman,E.; Swayne,D.E.; Stallknecht,D.E.; Afonso,C.L.
EPI225577	HA	United States	2006-Jan-01	A/ruddy turnstone/New Jersey/577/2006		Other Database Import	Kim,L.M.; Scott,M.A.; Suarez,D.L.; Spackman,E.; Swayne,D.E.; Stallknecht,D.E.; Afonso,C.L.
EPI225564	HA	United States	2006-Jan-01	A/ruddy turnstone/New Jersey/569/2006		Other Database Import	Kim,L.M.; Scott,M.A.; Suarez,D.L.; Spackman,E.; Swayne,D.E.; Stallknecht,D.E.; Afonso,C.L.
EPI225557	HA	United States	2006-Jan-01	A/ruddy turnstone/New Jersey/565/2006		Other Database Import	Kim,L.M.; Scott,M.A.; Suarez,D.L.; Spackman,E.; Swayne,D.E.; Stallknecht,D.E.; Afonso,C.L.
EPI225550	HA	United States	2006-Jan-01	A/ruddy turnstone/New Jersey/564/2006		Other Database Import	Kim,L.M.; Scott,M.A.; Suarez,D.L.; Spackman,E.; Swayne,D.E.; Stallknecht,D.E.; Afonso,C.L.
EPI225529	HA	United States	2006-Jan-01	A/ruddy turnstone/New Jersey/527/2006		Other Database Import	Kim,L.M.; Scott,M.A.; Suarez,D.L.; Spackman,E.; Swayne,D.E.; Stallknecht,D.E.; Afonso,C.L.
EPI225515	HA	United States	2006-Jan-01	A/ruddy turnstone/New Jersey/490/2006		Other Database Import	Kim,L.M.; Scott,M.A.; Suarez,D.L.; Spackman,E.; Swayne,D.E.; Stallknecht,D.E.; Afonso,C.L.
EPI225502	HA	United States	2006-Jan-01	A/ruddy turnstone/New Jersey/204/2006		Other Database Import	Kim,L.M.; Scott,M.A.; Suarez,D.L.; Spackman,E.; Swayne,D.E.; Stallknecht,D.E.; Afonso,C.L.
EPI225495	HA	United States	2006-Jan-01	A/ruddy turnstone/New Jersey/200/2006		Other Database Import	Kim,L.M.; Scott,M.A.; Suarez,D.L.; Spackman,E.; Swayne,D.E.; Stallknecht,D.E.; Afonso,C.L.
EPI225474	HA	United States	2006-Jan-01	A/ruddy turnstone/New Jersey/195/2006		Other Database Import	Kim,L.M.; Scott,M.A.; Suarez,D.L.; Spackman,E.; Swayne,D.E.; Stallknecht,D.E.; Afonso,C.L.
EPI225460	HA	United States	2006-Jan-01	A/ruddy turnstone/New Jersey/183/2006		Other Database Import	Kim,L.M.; Scott,M.A.; Suarez,D.L.; Spackman,E.; Swayne,D.E.; Stallknecht,D.E.; Afonso,C.L.
EPI225440	HA	United States	2006-Jan-01	A/ruddy turnstone/New Jersey/175/2006		Other Database Import	Kim,L.M.; Scott,M.A.; Suarez,D.L.; Spackman,E.; Swayne,D.E.; Stallknecht,D.E.; Afonso,C.L.
EPI225421	HA	United States	2006-Jan-01	A/ruddy turnstone/Delaware/891/2006		Other Database Import	Kim,L.M.; Scott,M.A.; Suarez,D.L.; Spackman,E.; Swayne,D.E.; Stallknecht,D.E.; Afonso,C.L.
EPI225414	HA	United States	2006-Jan-01	A/ruddy turnstone/Delaware/890/2006		Other Database Import	Kim,L.M.; Scott,M.A.; Suarez,D.L.; Spackman,E.; Swayne,D.E.; Stallknecht,D.E.; Afonso,C.L.
EPI225407	HA	United States	2006-Jan-01	A/ruddy turnstone/Delaware/887/2006		Other Database Import	Kim,L.M.; Scott,M.A.; Suarez,D.L.; Spackman,E.; Swayne,D.E.; Stallknecht,D.E.; Afonso,C.L.
EPI225400	HA	United States	2006-Jan-01	A/ruddy turnstone/Delaware/880/2006		Other Database Import	Kim,L.M.; Scott,M.A.; Suarez,D.L.; Spackman,E.; Swayne,D.E.; Stallknecht,D.E.; Afonso,C.L.
EPI225393	HA	United States	2006-Jan-01	A/ruddy turnstone/Delaware/789/2006		Other Database Import	Kim,L.M.; Scott,M.A.; Suarez,D.L.; Spackman,E.; Swayne,D.E.; Stallknecht,D.E.; Afonso,C.L.
EPI225386	HA	United States	2006-Jan-01	A/ruddy turnstone/Delaware/779/2006		Other Database Import	Kim,L.M.; Scott,M.A.; Suarez,D.L.; Spackman,E.; Swayne,D.E.; Stallknecht,D.E.; Afonso,C.L.
EPI225365	HA	United States	2006-Jan-01	A/ruddy turnstone/Delaware/760/2006		Other Database Import	Kim,L.M.; Scott,M.A.; Suarez,D.L.; Spackman,E.; Swayne,D.E.; Stallknecht,D.E.; Afonso,C.L.
EPI225357	HA	United States	2006-May-22	A/ruddy turnstone/Delaware Bay/279/2006		Other Database Import	The NIAID Influenza Genome Sequencing Consortium
EPI225350	HA	United States	2006-Jan-01	A/red knot/New Jersey/253/2006		Other Database Import	Kim,L.M.; Scott,M.A.; Suarez,D.L.; Spackman,E.; Swayne,D.E.; Stallknecht,D.E.; Afonso,C.L.
EPI183997	HA	United States	2006-Jan-01	A/ruddy turnstone/New Jersey/563/2006		Other Database Import
EPI183982	HA	United States	2006-Jan-01	A/ruddy turnstone/Delaware/752/2006		Other Database Import
EPI174217	HA	United States	2006-Jan-01	A/ruddy turnstone/DE/892/2006		Other Database Import
EPI172315	HA	United States	2006-May-22	A/ruddy turnstone/Delaware Bay/283/2006		Other Database Import
EPI171109	HA	United States	2007-May-22	A/ruddy turnstone/Delaware Bay/108/2007		Other Database Import
EPI171101	HA	United States	2006-May-23	A/shorebird/Delaware Bay/560/2006		Other Database Import
EPI162452	HA	United States	1995-Jan-01	A/emu/TX/25414/1995		Other Database Import
EPI129552	HA	Australia	1985-Jan-01	A/starling/Victoria/1/1985		Other Database Import
EPI90272	HA	United States	1989-Apr-26	A/red knot/NJ/325/1989		Other Database Import
EPI90270	HA	United States	1988-May-31	A/ruddy turnstone/DE/2378/1988		Other Database Import
EPI90165	HA	United States	1985-May-29	A/ruddy turnstone/NJ/65/1985		Other Database Import
EPI174216	HA	United States	2000-Jan-01	A/ruddy turnstone/DE/1538/00		Other Database Import
EPI63296	HA	Italy	2000-Jan-19	A/quail/Italy/396/2000		Other Database Import
EPI60633	HA	Italy	2003-Jan-01	A/quail/Italy/4610/2003		Other Database Import
EPI58543	HA	Italy	2004-Jan-01	A/quail/Italy/3347/2004		Other Database Import
EPI18033	HA	United States	2000-Jan-01	A/avian/NY/73063-6/00		Other Database Import
EPI17947	HA	United States	2000-Jan-01	A/avian/NY/7729-6/00		Other Database Import
EPI17945	HA	United States	2000-Jan-01	A/avian/NY/81746-5/00		Other Database Import
EPI17943	HA	United States	2000-Jan-01	A/avian/NY/76247-3/00		Other Database Import
EPI17941	HA	United States	2000-Jan-01	A/avian/NY/74211-2/00		Other Database Import
EPI17939	HA	United States	2000-Jan-01	A/avian/NY/70411-12/00		Other Database Import
EPI6512	HA	Netherlands	1994-Jan-01	A/parakeet/Netherlands/267497/94		Other Database Import
EPI6510	HA	United Kingdom	1980-Jan-01	A/macaw/England/626/80		Other Database Import
EPI6496	HA	United Kingdom	1994-Jan-01	A/parrot/England/1174/94		Other Database Import
EPI6494	HA	Italy	1991-Jan-01	A/psittacine/Italy/1/91		Other Database Import
EPI6492	HA	United Kingdom	1994-Jan-01	A/conure/England/1234/94		Other Database Import
EPI6466	HA	Singapore	1995-Jan-01	A/common iora /Singapore/F89/95		Other Database Import
EPI115444	HA	United States	1993-Jan-01	A/Rhea/North Carolina/39482/93		Other Database Import
EPI130607	HA	United States	1993-Jan-01	A/Rhea/North Carolina/39482/93		Other Database Import
EPI172084	HA	United States	1993-Jan-01	A/Rhea/North Carolina/39482/93		Other Database Import
EPI314115	HA	Czech Republic	1956-Jun-11	A/equine/Prague/2/1956		Other Database Import	The NIAID Influenza Genome Sequencing Consortium
EPI242368	HA	Chile	1977-Jan-01	A/Santiago/77		Other Database Import	Muller,I.; Martinez,R.; Jaureguiberry,B.; Valenzuela,P.D.T.
EPI178333	HA	United States	1966-Jan-01	A/equine/Lexington/1/1966		Other Database Import
EPI171268	HA	Argentina	1977-Jan-01	A/equine/Argentina/1/1977		Other Database Import
EPI171260	HA	Uruguay	1976-Jan-01	A/equine/Uruguay/1063/1976		Other Database Import
EPI171252	HA	Brazil	1976-Jan-01	A/equine/Sao Paulo/4/1976		Other Database Import
EPI171244	HA	United States	1975-Jan-01	A/equine/Kentucky/1a/1975		Other Database Import
EPI131424	HA	United Kingdom	1973-Jan-01	A/equine/Cambridge/1/73		Other Database Import
EPI131422	HA	Switzerland	1972-Jan-01	A/equine/Switzerland/137/72		Other Database Import
EPI131420	HA	United States	1966-Jan-01	A/equine/lexington/1/66		Other Database Import
EPI131418	HA	United States	1964-Jan-01	A/equine/C.Detroit/1/64		Other Database Import
EPI131428	HA	United Kingdom	1973-Jan-01	A/equine/London/1416/1973		Other Database Import	Nagy,A.; Vostinakova,V.; Pirchanova,Z.; Cernikova,L.; Jirincova,H.; Havlickova,M.; Hornickova,J.
EPI130091	HA	United Kingdom	1973-Jan-01	A/equine/London/1416/1973		Other Database Import	Nagy,A.; Vostinakova,V.; Pirchanova,Z.; Cernikova,L.; Jirincova,H.; Havlickova,M.; Hornickova,J.
EPI127780	HA	United States	1974-Jan-01	A/equine/Cornell/16/74		Other Database Import
EPI300719	HA	Korea, Republic of	2001-Jan-01	A/swine/KU/16/2001		Other Database Import	Kwon,Ty.; Lee,Ss.; Kim,Cy.; Shin,Jy.; Sunwoo,Sy.; Lyoo,Y.S.
EPI240192	HA	United States	1980-Jan-01	A/seal/Mass/1/80		Other Database Import	Naeve,C.; Webster,R.G.
EPI1863	HA	United States	1980-Jan-01	A/seal/Massachusetts/1/80		Other Database Import
EPI376079	HA	United States	2010-Feb-28	A/environment/California/7451/2010		Other Database Import	Wentworth,D.E.; Dugan,V.; Halpin,R.; Lin,X.; Bera,J.; Ghedin,E.; Fedorova,N.; Overton,L.; Tsitrin,T.; Stockwell,T.; Amedeo,P.; Bishop,B.; Chen,H.; Edworthy,P.; Gupta,N.; Katzel,D.; Li,K.; Schobel,S.; Shrivastava,S.; Thovarai,V.; Wang,S.; Boyce,W.M.; Goldstein,T.; Girard,Y.; Lindsay,L.; Plancarte,M.; Bao,Y.; Sanders,R.; Dernovoy,D.; Kiryutin,B.; Lipman,D.J.; Tatusova,T.
EPI327543	HA	United States	2006-Jan-01	A/environment/New York/3181-4/2006		Other Database Import	The NIAID Influenza Genome Sequencing Consortium
EPI327474	HA	United States	2006-Feb-21	A/environment/New York/19495-1/2006		Other Database Import	The NIAID Influenza Genome Sequencing Consortium
EPI299539	HA	United States	2008-Nov-03	A/environment/Indiana/08OS2885/2008		Other Database Import	The NIAID Influenza Genome Sequencing Consortium
EPI235145	HA	United States	2003-Jan-01	A/environment/NY/241365-18/2003		Other Database Import	Kim,L.M.; Scott,M.A.; Suarez,D.L.; Spackman,E.; Swayne,D.E.; Senne,D.A.; Afonso,C.L.
EPI227190	HA	United States	2005-Mar-22	A/environment/New York/30720-1/2005		Other Database Import	The NIAID Influenza Genome Sequencing Consortium
EPI177167	HA	United States	2006-Feb-17	A/environment/New York/19501-2/2006		Other Database Import
EPI177143	HA	United States	2005-Jul-20	A/environment/New York/88291-4/2005		Other Database Import	Spiro,D.; Halpin,R.; Boyne,A.; Bera,J.; Ghedin,E.; Hostetler,J.; Fedorova,N.; Kim,M.; Zaborsky,J.; Overton,L.; Djuric,K.; Sarmiento,M.; Sitz,J.; Katzel,D.; Hinckley,R.A.; Glaser,A.L.; Trock,S.C.; Huntley,J.P.; Akey,B.; Dubovi,E.J.; Wentworth,D.E.; Bao,Y.; Sanders,R.; Dernovoy,D.; Kiryutin,B.; Lipman,D.J.; Tatusova,T.
EPI172235	HA	United States	2005-Jul-20	A/environment/New York/88291-1/2005		Other Database Import
EPI171077	HA	United States	2005-Jul-20	A/environment/New York/88291-3/2005		Other Database Import
EPI171069	HA	United States	2005-Jul-07	A/environment/New York/81928-2/2005		Other Database Import
EPI171061	HA	United States	2005-Mar-23	A/environment/New York/30732-1/2005		Other Database Import
EPI167438	HA	United States	2006-Feb-17	A/environment/New York/19501-3/2006		Other Database Import
EPI167334	HA	United States	2005-May-25	A/environment/New York/63806-4/2005		Other Database Import
EPI167326	HA	United States	2005-Mar-24	A/environment/New York/31621-1/2005		Other Database Import
EPI164978	HA	United States	2005-Mar-09	A/environment/New York/26792-3/2005		Other Database Import
EPI164842	HA	United States	2005-Mar-09	A/environment/New York/26792-4/2005		Other Database Import
EPI160801	HA	United States	2005-Mar-24	A/environment/New York/31621-5/2005		Other Database Import
EPI160785	HA	United States	2005-Mar-09	A/environment/New York/26792-1/2005		Other Database Import
EPI160761	HA	United States	2005-Mar-04	A/environment/New York/23165-5/2005		Other Database Import
EPI159014	HA	United States	2003-Jan-01	A/environment/NY/260422-10/2003		Other Database Import
EPI156593	HA	United States	2005-Apr-06	A/environment/New York/37982-2/2005		Other Database Import
EPI156577	HA	United States	2005-Mar-24	A/environment/New York/31621-2/2005		Other Database Import
EPI156497	HA	United States	2005-Jun-27	A/environment/New York/22067-6/2005		Other Database Import
EPI152977	HA	United States	2005-Apr-06	A/environment/New York/37982-1/2005		Other Database Import
EPI152889	HA	United States	2005-Mar-04	A/environment/New York/23164-2/2005		Other Database Import
EPI141596	HA	United States	2005-Mar-04	A/environment/New York/23165-4/2005		Other Database Import
EPI141524	HA	United States	2006-Jan-01	A/environment/Maryland/1631/2006		Other Database Import
EPI141468	HA	United States	2005-Mar-23	A/environment/New York/30732-4/2005		Other Database Import
EPI141452	HA	United States	2005-Mar-23	A/environment/New York/30732-2/2005		Other Database Import
EPI141420	HA	United States	2005-Jun-27	A/environment/New York/22067-5/2005		Other Database Import
EPI141412	HA	United States	2005-Jun-27	A/environment/New York/22067-4/2005		Other Database Import
EPI141380	HA	United States	2006-Jan-01	A/environment/New York/3185-1/2006		Other Database Import
EPI131844	HA	United States	2006-Jan-01	A/environment/New York/3185-4/2006		Other Database Import
EPI131806	HA	United States	2005-Jan-01	A/environment/New York/22067-1/2005		Other Database Import
EPI77293	HA	United States	2006-Jan-01	A/environment/New York/29047-3/2006		Other Database Import
EPI77274	HA	United States	2006-Jan-01	A/environment/New York/29047-2/2006		Other Database Import
EPI77255	HA	United States	2006-Jan-01	A/environment/New York/29047-1/2006		Other Database Import
EPI77141	HA	United States	2006-Jan-01	A/environment/New York/3185-3/2006		Other Database Import
EPI77122	HA	United States	2006-Jan-01	A/environment/New York/3185-2/2006		Other Database Import
EPI164787	HA	United States	2006-Jan-01	A/environment/New York/3181-2/2006		Other Database Import
EPI77081	HA	United States	2006-Jan-01	A/environment/New York/3181-1/2006		Other Database Import
EPI77005	HA	United States	2005-Jan-01	A/environment/New York/143646-1/2005		Other Database Import
EPI76986	HA	United States	2005-Jan-01	A/environment/New York/139052/2005		Other Database Import
EPI76967	HA	United States	2005-Feb-16	A/environment/New York/16326-2/2005		Other Database Import
EPI63619	HA	United States	2005-Feb-16	A/environment/New York/16326-1/2005		Other Database Import
EPI63600	HA	United States	2005-Feb-02	A/environment/New York/11678-4/2005		Other Database Import
EPI63581	HA	United States	2005-Feb-02	A/environment/New York/11678-3/2005		Other Database Import
EPI63562	HA	United States	2005-Feb-02	A/environment/New York/11678-2/2005		Other Database Import
EPI63543	HA	United States	2005-Feb-02	A/environment/New York/11678-1/2005		Other Database Import
EPI244537	HA	Korea, Republic of	2003-Dec-01	A/wild bird feces/Hadoree/8/2003		Other Database Import	Kang,H.M.; Lee,Y.-J.
EPI242903	HA	Italy	1999-Jan-01	A/Italy/445/99		Other Database Import	Claessens,J.A.J.; Fuchs,W.
EPI242040	HA	Japan	2007-Jan-01	A/R(equine/Prague/1/56-Bellamy/1942)		Other Database Import	Jizou,M.; Kida,H.; Sakoda,Y.
EPI242047	HA	Taiwan, Province of China	2009-Jan-01	A/Taiwan		Other Database Import	Chang,R.-l.; Wang,M.-Y.; Lai,S.-Y.
EPI227582	HA	United States	2005-Jun-27	A/unknown/New York/98616-6/2006		Other Database Import	The NIAID Influenza Genome Sequencing Consortium
EPI177159	HA	United States	2005-Jun-27	A/unknown/New York/13479-4/2005		Other Database Import
EPI172283	HA	United States	2005-Jun-27	A/unknown/New York/11646-8/2005		Other Database Import
EPI167382	HA	United States	2005-Jun-27	A/unknown/New York/13479-1/2005		Other Database Import
EPI164938	HA	United States	2005-Jun-27	A/unknown/New York/13479-3/2005		Other Database Import
EPI164930	HA	United States	2005-Jun-27	A/unknown/New York/11675/2005		Other Database Import
EPI164922	HA	United States	2005-Jun-27	A/unknown/New York/11646-6/2005		Other Database Import
EPI164914	HA	United States	2005-Jun-27	A/unknown/New York/11646-5/2005		Other Database Import
EPI160849	HA	United States	2005-Jul-20	A/unknown/New York/88291-17/2005		Other Database Import
EPI159046	HA	United States	2001-Jan-01	A/unknown/NY/ 117932-11/2001		Other Database Import
EPI159038	HA	United States	2001-Jan-01	A/unknown/NY/120485-5/2001		Other Database Import
EPI393388	HA	Mexico	2012-Jul-09	A/Mexico/InDRE7218/2012		Other Database Import	Barrera-Badillo,G.; Ramirez-Gonzalez,J.E.; Aparicio-Antonio,R.; Nunez-Garcia,T.; Arellano-Suarez,D.; Alcantara-Perez,P.A.; Rodriguez-Maldonado,A.P.; Rodriguez-Reyes,B.D.; Wong-Arambula,C.E.; Gonzalez-Duran,E.; Ortiz-Alcantara,J.M.; Diaz-Quinonez,J.A.; Reyes-Teran,G.; Vazquez-Perez,J.; Avila-Rios,S.; Lopez-Martinez,I.; Segura-Candelas,M.; Del Mazo-Lopez,J.C.; Serrano,S.; Nunez-Garcia,T.E.
EPI239247	HA	United Kingdom	1996-Jan-01	A/England/AV877/1996		Other Database Import	Kim,L.M.; Scott,M.A.; Suarez,D.L.; Spackman,E.; Swayne,D.E.; Afonso,C.L.
EPI141612	HA	United States	2003-Jan-01	A/New York/107/2003		Other Database Import	Smith,C.B.
EPI43038	HA	Canada	2004-May-11	A/Canada/rv504/2004		Other Database Import
EPI18992	HA	Netherlands	2003-Jan-01	A/Netherlands/219/03		Other Database Import
EPI18988	HA	Netherlands	2003-Jan-01	A/Netherlands/33/03		Other Database Import
EPI4180	HA	United Kingdom	1996-Jan-01	A/England/268/1996		Other Database Import
EPI242772	HA	Germany	2005-Jan-01	A/SC35M		Other Database Import	Stech,J.C.; Klenk,H.-D.
EPI392628	HA	Korea, Republic of	2009-Nov-01	A/wild bird/Korea/A331/09		Other Database Import	Kim,H.R.; Park,C.K.; Lee,Y.J.; Oem,J.K.; Kang,H.M.; Choi,J.G.; Lee,O.S.; Bae,Y.C.; Kwon,J.H.
EPI392632	HA	Korea, Republic of	2009-Nov-01	A/wild bird/Korea/A330/09		Other Database Import	Kim,H.R.; Park,C.K.; Lee,Y.J.; Oem,J.K.; Kang,H.M.; Choi,J.G.; Lee,O.S.; Bae,Y.C.; Kwon,J.H.
EPI344354	HA	United States	1994-May-23	A/shorebird/Delaware Bay/274/1994		Other Database Import	The NIAID Influenza Genome Sequencing Consortium
EPI344266	HA	United States	1996-May-15	A/ruddy turnstone/Delaware Bay/135/1996		Other Database Import	The NIAID Influenza Genome Sequencing Consortium
EPI343504	HA	United States	2006-May-22	A/ruddy turnstone/Delaware Bay/281/2006		Other Database Import	The NIAID Influenza Genome Sequencing Consortium
EPI343496	HA	United States	2006-May-22	A/ruddy turnstone/Delaware Bay/282/2006		Other Database Import	The NIAID Influenza Genome Sequencing Consortium
EPI343488	HA	United States	2006-May-23	A/shorebird/Delaware Bay/332/2006		Other Database Import	The NIAID Influenza Genome Sequencing Consortium
EPI343472	HA	United States	2006-May-23	A/shorebird/Delaware Bay/513/2006		Other Database Import	The NIAID Influenza Genome Sequencing Consortium
EPI343301	HA	United States	2007-May-22	A/ruddy turnstone/Delaware Bay/124/2007		Other Database Import	The NIAID Influenza Genome Sequencing Consortium
EPI286623	HA	United States	2006-Jan-01	A/ruddy turnstone/New Jersey/224/2006		Other Database Import	Kim,L.M.; Scott,M.A.; Suarez,D.L.; Spackman,E.; Swayne,D.E.; Stallknecht,D.E.; Afonso,C.L.
EPI286625	HA	United States	2006-Jan-01	A/sanderling/New Jersey/125/2006		Other Database Import	Kim,L.M.; Scott,M.A.; Suarez,D.L.; Spackman,E.; Swayne,D.E.; Stallknecht,D.E.; Afonso,C.L.
EPI286624	HA	United States	2006-Jan-01	A/red knot/New Jersey/96/2006		Other Database Import	Kim,L.M.; Scott,M.A.; Suarez,D.L.; Spackman,E.; Swayne,D.E.; Stallknecht,D.E.; Afonso,C.L.
EPI286622	HA	United States	2006-Jan-01	A/ruddy turnstone/New Jersey/171/2006		Other Database Import	Kim,L.M.; Scott,M.A.; Suarez,D.L.; Spackman,E.; Swayne,D.E.; Stallknecht,D.E.; Afonso,C.L.
EPI242656	HA	Germany	1934-Jan-10	A/ts1/1/A/FPV/Rostock/1934		Other Database Import	Mucke,K.; Scholtissek,C.
EPI240198	HA	Australia	1985-Jan-01	A/starling/Victoria/1985		Other Database Import	The NIAID Influenza Genome Sequencing Consortium
EPI239816	HA	United States	1992-Jan-01	A/softbill/CA/33445-158/1992		Other Database Import	Kim,L.M.; Scott,M.A.; Suarez,D.L.; Spackman,E.; Swayne,D.E.; Senne,D.A.; Afonso,C.L.
EPI383755	HA	Mexico	2012-Jun-13	A/chicken/Jalisco/CPA1/2012		Other Database Import	Perez de la Rosa,J.; Perez de la Rosa,D.; Perez Sosa,J.; Vichido Chavez,R.; Bahena Beltran,E.; Gay,M.A.
EPI353345	HA	Italy	1999-Jan-01	A/chicken/Italy/445/1999		Other Database Import	Heider,A.; Mochalova,L.; Harder,T.; Tuzikov,A.; Bovin,N.; Schweiger,B.
EPI327550	HA	United States	2005-Feb-16	A/chicken/New York/16326-3/2005		Other Database Import	The NIAID Influenza Genome Sequencing Consortium
EPI327536	HA	United States	2005-Mar-04	A/chicken/New York/23164-4/2005		Other Database Import	The NIAID Influenza Genome Sequencing Consortium
EPI327513	HA	United States	2005-Mar-24	A/chicken/New York/31621-6/2005		Other Database Import	The NIAID Influenza Genome Sequencing Consortium
EPI327491	HA	United States	2005-Jun-30	A/chicken/New York/79672/2005		Other Database Import	The NIAID Influenza Genome Sequencing Consortium
EPI327344	HA	Italy	1999-Apr-16	A/chicken/Italy/1391/1999		Other Database Import	The NIAID Influenza Genome Sequencing Consortium
EPI302178	HA	Germany	2010-Jan-01	A/chicken/Germany-NI/R874/2010		Friedrich-Loeffler-Institut
EPI295045	HA	Netherlands	2003-Apr-13	A/chicken/Netherlands/03012010/03(H7N7)		Central Veterinary Institute
EPI295042	HA	Netherlands	2003-Apr-13	A/chicken/Netherlands/03012012/03(H7N7)		Central Veterinary Institute
EPI295039	HA	Netherlands	2003-Apr-07	A/chicken/Netherlands/03010736/03(H7N7)		Central Veterinary Institute
EPI295036	HA	Netherlands	2003-Apr-07	A/chicken/Netherlands/03010735/03(H7N7)		Central Veterinary Institute
EPI295030	HA	Netherlands	2003-Mar-30	A/chicken/Netherlands/03009890/03(H7N7)		Central Veterinary Institute
EPI295027	HA	Netherlands	2003-Mar-29	A/chicken/Netherlands/03009862/03(H7N7)		Central Veterinary Institute
EPI295024	HA	Netherlands	2003-Mar-17	A/chicken/Netherlands/03008331/03(H7N7)		Central Veterinary Institute
EPI295021	HA	Netherlands	2003-Mar-26	A/chicken/Netherlands/03009432/03(H7N7)		Central Veterinary Institute
EPI295018	HA	Netherlands	2003-Mar-24	A/chicken/Netherlands/03009190/03(H7N7)		Central Veterinary Institute
EPI295015	HA	Netherlands	2003-Mar-27	A/chicken/Netherlands/03009755/03(H7N7)		Central Veterinary Institute
EPI295009	HA	Netherlands	2003-Mar-27	A/chicken/Netherlands/03009694/03(H7N7)		Central Veterinary Institute
EPI295006	HA	Netherlands	2003-Mar-25	A/chicken/Netherlands/03009276/03(H7N7)		Central Veterinary Institute
EPI295003	HA	Netherlands	2003-Mar-24	A/chicken/Netherlands/03009281/03(H7N7)		Central Veterinary Institute
EPI294997	HA	Netherlands	2003-Mar-23	A/chicken/Netherlands/03009145/03(H7N7)		Central Veterinary Institute
EPI294991	HA	Netherlands	2003-Mar-23	A/chicken/Netherlands/03009119/03(H7N7)		Central Veterinary Institute
EPI294988	HA	Netherlands	2003-Mar-12	A/chicken/Netherlands/03009120/03(H7N7)		Central Veterinary Institute
EPI294982	HA	Netherlands	2003-Mar-21	A/chicken/Netherlands/03009044/03(H7N7)		Central Veterinary Institute
EPI294976	HA	Netherlands	2003-Mar-22	A/chicken/Netherlands/03009080/03(H7N7)		Central Veterinary Institute
EPI294973	HA	Netherlands	2003-Mar-15	A/chicken/Netherlands/03008200/03(H7N7)		Central Veterinary Institute
EPI294970	HA	Netherlands	2003-Mar-19	A/chicken/Netherlands/03008489/03(H7N7)		Central Veterinary Institute
EPI294967	HA	Netherlands	2003-Mar-19	A/chicken/Netherlands/03008885/03(H7N7)		Central Veterinary Institute
EPI294964	HA	Netherlands	2003-Mar-12	A/chicken/Netherlands/03006730/03(H7N7)		Central Veterinary Institute
EPI294961	HA	Netherlands	2003-Mar-15	A/chicken/Netherlands/03008110/03(H7N7)		Central Veterinary Institute
EPI294958	HA	Netherlands	2003-Mar-17	A/chicken/Netherlands/03008374/03(H7N7)		Central Veterinary Institute
EPI294955	HA	Netherlands	2003-Mar-18	A/chicken/Netherlands/03008379/03(H7N7)		Central Veterinary Institute
EPI294952	HA	Netherlands	2003-Mar-15	A/chicken/Netherlands/03008381/03(H7N7)		Central Veterinary Institute
EPI294946	HA	Netherlands	2003-Mar-16	A/chicken/Netherlands/03008327/03(H7N7)		Central Veterinary Institute
EPI294943	HA	Netherlands	2003-Mar-10	A/chicken/Netherlands/03003633/03(H7N7)		Central Veterinary Institute
EPI294940	HA	Netherlands	2003-Mar-17	A/chicken/Netherlands/03008233/03(H7N7)		Central Veterinary Institute
EPI294937	HA	Netherlands	2003-Mar-16	A/chicken/Netherlands/03008201/03(H7N7)		Central Veterinary Institute
EPI294934	HA	Netherlands	2003-Mar-13	A/chicken/Netherlands/03007782/03(H7N7)		Central Veterinary Institute
EPI294931	HA	Netherlands	2003-Mar-06	A/chicken/Netherlands/03003258/03(H7N7)		Central Veterinary Institute
EPI294922	HA	Netherlands	2003-Mar-02	A/chicken/Netherlands/621576/03(H7N7)		Central Veterinary Institute
EPI294919	HA	Netherlands	2003-Mar-02	A/chicken/Netherlands/621572/03(H7N7)		Central Veterinary Institute
EPI294916	HA	Netherlands	2003-Mar-01	A/chicken/Netherlands/03003214/03(H7N7)/strain2		Central Veterinary Institute
EPI294910	HA	Netherlands	2003-Feb-28	A/chicken/Netherlands/03002974/03(H7N7)		Central Veterinary Institute
EPI294907	HA	Netherlands	2003-Feb-28	A/chicken/Netherlands/03002973/03(H7N7)		Central Veterinary Institute
EPI290480	HA	United States	2001-Jan-01	A/chicken/NY/119055-7/2001		Other Database Import	Tsukamoto,K.; Shishido,M.
EPI290479	HA	Chile	2002-Jan-01	A/chicken/Chile/184240-2/2002		Other Database Import	Tsukamoto,K.; Shishido,M.
EPI290476	HA	United States	1994-Jan-01	A/chicken/NJ/15086-3/1994		Other Database Import	Tsukamoto,K.; Shishido,M.
EPI290467	HA	Netherlands	2003-Mar-25	A/chicken/Netherlands/03009656/03(H7N7)		Central Veterinary Institute
EPI290461	HA	Netherlands	2003-Mar-26	A/chicken/Netherlands/03009430/03(H7N7)		Central Veterinary Institute
EPI290456	HA	Netherlands	2003-Apr-25	A/chicken/Netherlands/03013566/03(H7N7)		Central Veterinary Institute
EPI290453	HA	Netherlands	2003-Apr-22	A/chicken/Netherlands/03013101/03(H7N7)		Central Veterinary Institute
EPI290447	HA	Netherlands	2003-Apr-20	A/chicken/Netherlands/03013079/03(H7N7)		Central Veterinary Institute
EPI290444	HA	Netherlands	2003-Apr-18	A/chicken/Netherlands/03012785/03(H7N7)		Central Veterinary Institute
EPI290441	HA	Netherlands	2003-Apr-16	A/chicken/Netherlands/03012386/03(H7N7)		Central Veterinary Institute
EPI290423	HA	Netherlands	2003-Mar-29	A/chicken/Netherlands/03009885/03(H7N7)		Central Veterinary Institute
EPI290420	HA	Netherlands	2003-Apr-02	A/chicken/Netherlands/03010134/03(H7N7)		Central Veterinary Institute
EPI290417	HA	Netherlands	2003-Mar-31	A/chicken/Netherlands/03009975/03(H7N7)		Central Veterinary Institute
EPI290414	HA	Netherlands	2003-Apr-01	A/chicken/Netherlands/03010040/03(H7N7)		Central Veterinary Institute
EPI290411	HA	Netherlands	2003-Mar-30	A/chicken/Netherlands/03009892/03(H7N7)		Central Veterinary Institute
EPI290408	HA	Netherlands	2003-Mar-31	A/chicken/Netherlands/03009942/03(H7N7)		Central Veterinary Institute
EPI290405	HA	Netherlands	2003-Mar-31	A/chicken/Netherlands/03009941/03(H7N7)		Central Veterinary Institute
EPI290402	HA	Netherlands	2003-Mar-31	A/chicken/Netherlands/03009923/03(H7N7)		Central Veterinary Institute
EPI290399	HA	Netherlands	2003-Mar-31	A/chicken/Netherlands/03009921/03(H7N7)		Central Veterinary Institute
EPI290396	HA	Netherlands	2003-Mar-30	A/chicken/Netherlands/03009889/03(H7N7)		Central Veterinary Institute
EPI290387	HA	Netherlands	2003-Mar-29	A/chicken/Netherlands/03009884/03(H7N7)		Central Veterinary Institute
EPI290384	HA	Netherlands	2003-Mar-29	A/chicken/Netherlands/03009863/03(H7N7)		Central Veterinary Institute
EPI290381	HA	Netherlands	2003-Mar-27	A/chicken/Netherlands/03009831/03(H7N7)		Central Veterinary Institute
EPI290378	HA	Netherlands	2003-Mar-29	A/chicken/Netherlands/03009858/03(H7N7)		Central Veterinary Institute
EPI290375	HA	Netherlands	2003-Mar-29	A/chicken/Netherlands/03009857/03(H7N7)		Central Veterinary Institute
EPI290372	HA	Netherlands	2003-Mar-29	A/chicken/Netherlands/03009859/03(H7N7)		Central Veterinary Institute
EPI290369	HA	Netherlands	2003-Mar-28	A/chicken/Netherlands/03009833/03(H7N7)		Central Veterinary Institute
EPI290366	HA	Netherlands	2003-Mar-28	A/chicken/Netherlands/03009830/03(H7N7)		Central Veterinary Institute
EPI290363	HA	Netherlands	2003-Mar-28	A/chicken/Netherlands/03009828/03(H7N7)		Central Veterinary Institute
EPI290360	HA	Netherlands	2003-Mar-28	A/chicken/Netherlands/03009791/03(H7N7)		Central Veterinary Institute
EPI290357	HA	Netherlands	2003-Mar-28	A/chicken/Netherlands/03009787/03(H7N7)		Central Veterinary Institute
EPI290354	HA	Netherlands	2003-Mar-28	A/chicken/Netherlands/03009754/03(H7N7)		Central Veterinary Institute
EPI290351	HA	Netherlands	2003-Mar-26	A/chicken/Netherlands/03009403/03(H7N7)		Central Veterinary Institute
EPI290348	HA	Netherlands	2003-Mar-24	A/chicken/Netherlands/03009189/03(H7N7)		Central Veterinary Institute
EPI290345	HA	Netherlands	2003-Mar-23	A/chicken/Netherlands/03009125/03(H7N7)		Central Veterinary Institute
EPI290342	HA	Netherlands	2003-Mar-23	A/chicken/Netherlands/03009126/03(H7N7)		Central Veterinary Institute
EPI290339	HA	Netherlands	2003-Mar-23	A/chicken/Netherlands/03009123/03(H7N7)		Central Veterinary Institute
EPI290333	HA	Netherlands	2003-Mar-19	A/chicken/Netherlands/03009008/03(H7N7)		Central Veterinary Institute
EPI290330	HA	Netherlands	2003-Mar-20	A/chicken/Netherlands/03009014/03(H7N7)		Central Veterinary Institute
EPI290327	HA	Netherlands	2003-Mar-22	A/chicken/Netherlands/03009059/03(H7N7)		Central Veterinary Institute
EPI290324	HA	Netherlands	2003-Mar-22	A/chicken/Netherlands/03009083/03(H7N7)		Central Veterinary Institute
EPI290315	HA	Netherlands	2003-Mar-20	A/chicken/Netherlands/03009007/03(H7N7)		Central Veterinary Institute
EPI290309	HA	Netherlands	2003-Mar-20	A/chicken/Netherlands/03008998/03(H7N7)		Central Veterinary Institute
EPI290306	HA	Netherlands	2003-Mar-19	A/chicken/Netherlands/03008514/03(H7N7)		Central Veterinary Institute
EPI290297	HA	Netherlands	2003-Mar-16	A/chicken/Netherlands/03008451/03(H7N7)		Central Veterinary Institute
EPI290294	HA	Netherlands	2003-Mar-18	A/chicken/Netherlands/03008450/03(H7N7)		Central Veterinary Institute
EPI290291	HA	Netherlands	2003-Mar-14	A/chicken/Netherlands/03008034/03(H7N7)		Central Veterinary Institute
EPI290288	HA	Netherlands	2003-Mar-18	A/chicken/Netherlands/03008383/03(H7N7)		Central Veterinary Institute
EPI290285	HA	Netherlands	2003-Mar-09	A/chicken/Netherlands/03003441/03(H7N7)		Central Veterinary Institute
EPI290282	HA	Netherlands	2003-Mar-13	A/chicken/Netherlands/03006724/03(H7N7)		Central Veterinary Institute
EPI290279	HA	Netherlands	2003-Mar-04	A/chicken/Netherlands/03005432/03(H7N7)		Central Veterinary Institute
EPI290276	HA	Netherlands	2003-Mar-15	A/chicken/Netherlands/03008082/03(H7N7)		Central Veterinary Institute
EPI290270	HA	Netherlands	2003-Mar-01	A/chicken/Netherlands/03004210/03(H7N7)		Central Veterinary Institute
EPI290267	HA	Netherlands	2003-Mar-01	A/chicken/Netherlands/621571/03(H7N7)		Central Veterinary Institute
EPI290264	HA	Netherlands	2003-Mar-13	A/chicken/Netherlands/03007894/03(H7N7)		Central Veterinary Institute
EPI290258	HA	Netherlands	2003-Mar-13	A/chicken/Netherlands/03007158/03(H7N7)		Central Veterinary Institute
EPI290255	HA	Netherlands	2003-Mar-12	A/chicken/Netherlands/03006725/03(H7N7)		Central Veterinary Institute
EPI290252	HA	Netherlands	2003-Mar-12	A/chicken/Netherlands/03006728/03(H7N7)		Central Veterinary Institute
EPI290249	HA	Netherlands	2003-Mar-11	A/chicken/Netherlands/03005431/03(H7N7)		Central Veterinary Institute
EPI290246	HA	Netherlands	2003-Mar-06	A/chicken/Netherlands/03003256/03(H7N7)		Central Veterinary Institute
EPI290243	HA	Netherlands	2003-Mar-11	A/chicken/Netherlands/03004209/03(H7N7)		Central Veterinary Institute
EPI290234	HA	Netherlands	2003-Mar-06	A/chicken/Netherlands/03003246/03(H7N7)		Central Veterinary Institute
EPI290228	HA	Netherlands	2003-Mar-06	A/chicken/Netherlands/03003325/03(H7N7)		Central Veterinary Institute
EPI290225	HA	Netherlands	2003-Mar-07	A/chicken/Netherlands/03003403/03(H7N7)		Central Veterinary Institute
EPI290222	HA	Netherlands	2003-Mar-08	A/chicken/Netherlands/03003402/03(H7N7)		Central Veterinary Institute
EPI290219	HA	Netherlands	2003-Mar-07	A/chicken/Netherlands/03003370/03(H7N7)		Central Veterinary Institute
EPI290213	HA	Netherlands	2003-Mar-05	A/chicken/Netherlands/03003242/03(H7N7)		Central Veterinary Institute
EPI290210	HA	Netherlands	2003-Mar-05	A/chicken/Netherlands/03003111/03(H7N7)		Central Veterinary Institute
EPI290207	HA	Netherlands	2003-Mar-05	A/chicken/Netherlands/03003113/03(H7N7)		Central Veterinary Institute
EPI290201	HA	Netherlands	2003-Mar-05	A/chicken/Netherlands/03003109/03(H7N7)		Central Veterinary Institute
EPI290198	HA	Netherlands	2003-Mar-05	A/chicken/Netherlands/03003105/03(H7N7)		Central Veterinary Institute
EPI290192	HA	Netherlands	2003-Mar-04	A/chicken/Netherlands/03002971/03(H7N7)		Central Veterinary Institute
EPI290186	HA	Netherlands	2003-Mar-04	A/chicken/Netherlands/03003008/03(H7N7)		Central Veterinary Institute
EPI290183	HA	Netherlands	2003-Mar-04	A/chicken/Netherlands/03003010/03(H7N7)		Central Veterinary Institute
EPI290180	HA	Netherlands	2003-Mar-02	A/chicken/Netherlands/03003217/03(H7N7)		Central Veterinary Institute
EPI290175	HA	Netherlands	2003-Feb-28	A/chicken/Netherlands/621560/03(H7N7)		Central Veterinary Institute
EPI290172	HA	Netherlands	2003-Feb-28	A/chicken/Netherlands/03003093/03(H7N7)		Central Veterinary Institute
EPI266809	HA	Pakistan	2004-May-12	A/chicken/Chakwal/NARC-148/2004		Other Database Import	Abbas,M.A.; Spackman,E.; Ahmed,Z.; Naeem,K.; Siddique,N.; Swayne,D.; Sarmento,L.; Hameed,A.
EPI266808	HA	Pakistan	2004-Apr-24	A/chicken/Karachi/NARC-100/2004		Other Database Import	Abbas,M.A.; Spackman,E.; Ahmed,Z.; Naeem,K.; Siddique,N.; Swayne,D.; Sarmento,L.; Hameed,A.
EPI266807	HA	Pakistan	2003-Dec-28	A/chicken/Chakwal/NARC-46/2003		Other Database Import	Abbas,M.A.; Spackman,E.; Ahmed,Z.; Naeem,K.; Siddique,N.; Swayne,D.; Sarmento,L.; Hameed,A.
EPI266806	HA	Pakistan	2003-Nov-01	A/chicken/Karachi/NARC-23/2003		Other Database Import	Abbas,M.A.; Spackman,E.; Ahmed,Z.; Naeem,K.; Siddique,N.; Swayne,D.; Sarmento,L.; Hameed,A.
EPI266805	HA	Pakistan	2001-May-01	A/chicken/Chakwal/NARC-35/2001		Other Database Import	Abbas,M.A.; Spackman,E.; Ahmed,Z.; Naeem,K.; Siddique,N.; Swayne,D.; Sarmento,L.; Hameed,A.
EPI266435	HA	Pakistan	1995-Jan-01	A/chicken/Murree/NARC-1/1995		Other Database Import	Abbas,M.A.; Spackman,E.; Ahmed,Z.; Naeem,K.; Siddique,N.; Swayne,D.; Sarmento,L.; Hameed,A.; Rashid,S.; Dundon,W.G.; Capua,I.
EPI324612	HA	Pakistan	1995-Jan-01	A/chicken/Murree/NARC-1/1995		Other Database Import	Abbas,M.A.; Spackman,E.; Ahmed,Z.; Naeem,K.; Siddique,N.; Swayne,D.; Sarmento,L.; Hameed,A.; Rashid,S.; Dundon,W.G.; Capua,I.
EPI242223	HA	Germany	1979-Jan-01	A/chicken/Leipzig/79		Other Database Import	Rohm,C.
EPI242202	HA	Italy	1902-Jan-18	A/chicken/Brescia/1902		Other Database Import	Kim,L.M.; Scott,M.A.; Suarez,D.L.; Spackman,E.; Swayne,D.E.; Afonso,C.L.
EPI290471	HA	Netherlands	2003-Mar-26	A/chicken/Netherlands/03009430/03		Central Veterinary Institute
EPI237896	HA	Netherlands	2003-Apr-24	A/chicken/Netherlands/03013457/03		Central Veterinary Institute
EPI237893	HA	Netherlands	2003-Apr-10	A/chicken/Netherlands/03011728/03		Central Veterinary Institute
EPI237890	HA	Netherlands	2003-Apr-14	A/chicken/Netherlands/03012221/03		Central Veterinary Institute
EPI237887	HA	Netherlands	2003-Apr-07	A/turkey/Netherlands/03010821/03		Central Veterinary Institute
EPI237884	HA	Netherlands	2003-May-05	A/chicken/Netherlands/03014339/03		Central Veterinary Institute
EPI237878	HA	Netherlands	2003-Apr-09	A/chicken/Netherlands/03011063/03		Central Veterinary Institute
EPI237875	HA	Netherlands	2003-Apr-18	A/chicken/Netherlands/03012872/03		Central Veterinary Institute
EPI237869	HA	Netherlands	2003-Apr-06	A/chicken/Netherlands/03010703/03		Central Veterinary Institute
EPI237866	HA	Netherlands	2003-Apr-02	A/chicken/Netherlands/03010132/03		Central Veterinary Institute
EPI237863	HA	Netherlands	2003-Mar-31	A/chicken/Netherlands/03009940/03		Central Veterinary Institute
EPI237860	HA	Netherlands	2003-Mar-25	A/chicken/Netherlands/03009304/03		Central Veterinary Institute
EPI237858	HA	Netherlands	2003-Mar-31	A/chicken/Netherlands/03009938/03		Central Veterinary Institute
EPI237855	HA	Netherlands	2003-Mar-23	A/chicken/Netherlands/03009127/03		Central Veterinary Institute
EPI237846	HA	Netherlands	2003-Mar-25	A/chicken/Netherlands/03009337/03		Central Veterinary Institute
EPI237843	HA	Netherlands	2003-Mar-24	A/chicken/Netherlands/03009192/03		Central Veterinary Institute
EPI237840	HA	Netherlands	2003-Mar-14	A/chicken/Netherlands/03008375/03		Central Veterinary Institute
EPI237837	HA	Netherlands	2003-Mar-24	A/turkey/Netherlands/03009333/03		Central Veterinary Institute
EPI237834	HA	Netherlands	2003-Mar-15	A/chicken/Netherlands/03008128/03		Central Veterinary Institute
EPI237828	HA	Netherlands	2003-Apr-12	A/chicken/Netherlands/03012009/03		Central Veterinary Institute
EPI237822	HA	Netherlands	2003-Apr-10	A/turkey/Netherlands/03011419/03		Central Veterinary Institute
EPI237816	HA	Netherlands	2003-Apr-03	A/chicken/Netherlands/03010351/03		Central Veterinary Institute
EPI237813	HA	Netherlands	2003-Mar-25	A/chicken/Netherlands/03009398/03		Central Veterinary Institute
EPI237810	HA	Netherlands	2003-Apr-23	A/chicken/Netherlands/03013531/03		Central Veterinary Institute
EPI237798	HA	Netherlands	2003-Apr-11	A/chicken/Netherlands/03011766/03		Central Veterinary Institute
EPI237787	HA	Netherlands	2003-Mar-31	A/chicken/Netherlands/03009939/03		Central Veterinary Institute
EPI237784	HA	Netherlands	2003-Mar-13	A/chicken/Netherlands/03007917/03		Central Veterinary Institute
EPI237781	HA	Netherlands	2003-Mar-24	A/chicken/Netherlands/03009146/03		Central Veterinary Institute
EPI237775	HA	Netherlands	2003-Mar-11	A/chicken/Netherlands/03005418/03		Central Veterinary Institute
EPI237760	HA	Netherlands	2003-Mar-20	A/chicken/Netherlands/03008926/03		Central Veterinary Institute
EPI237758	HA	Netherlands	2003-Mar-24	A/chicken/Netherlands/03009274/03		Central Veterinary Institute
EPI237755	HA	Netherlands	2003-Mar-17	A/chicken/Netherlands/03008377/03		Central Veterinary Institute
EPI237752	HA	Netherlands	2003-Mar-15	A/chicken/Netherlands/03008113/03		Central Veterinary Institute
EPI237749	HA	Netherlands	2003-Mar-15	A/chicken/Netherlands/03008060/03		Central Veterinary Institute
EPI237743	HA	Netherlands	2003-Mar-17	A/chicken/Netherlands/03008379/03		Central Veterinary Institute
EPI237740	HA	Netherlands	2003-Apr-07	A/chicken/Netherlands/03010734/03		Central Veterinary Institute
EPI237737	HA	Netherlands	2003-Apr-05	A/chicken/Netherlands/03010539/03		Central Veterinary Institute
EPI237734	HA	Netherlands	2003-Mar-31	A/chicken/Netherlands/03010039/03		Central Veterinary Institute
EPI237732	HA	Netherlands	2003-Mar-29	A/chicken/Netherlands/03009860/03		Central Veterinary Institute
EPI237729	HA	Netherlands	2003-Mar-25	A/chicken/Netherlands/03009338/03		Central Veterinary Institute
EPI237726	HA	Netherlands	2003-Mar-24	A/chicken/Netherlands/03009171/03		Central Veterinary Institute
EPI237720	HA	Netherlands	2003-Mar-13	A/chicken/Netherlands/03009012/03		Central Veterinary Institute
EPI237717	HA	Netherlands	2003-Mar-20	A/chicken/Netherlands/03008929/03		Central Veterinary Institute
EPI237715	HA	Netherlands	2003-Mar-09	A/chicken/Netherlands/03003445/03		Central Veterinary Institute
EPI237709	HA	Netherlands	2003-May-07	A/chicken/Netherlands/03013094/03		Central Veterinary Institute
EPI237706	HA	Netherlands	2003-Apr-20	A/chicken/Netherlands/03012969/03		Central Veterinary Institute
EPI237700	HA	Netherlands	2003-Mar-15	A/chicken/Netherlands/03008084/03		Central Veterinary Institute
EPI237697	HA	Netherlands	2003-Mar-12	A/chicken/Netherlands/03006936/03		Central Veterinary Institute
EPI237691	HA	Netherlands	2003-Mar-06	A/chicken/Netherlands/03003245/03		Central Veterinary Institute
EPI237688	HA	Netherlands	2003-Mar-06	A/chicken/Netherlands/03003244/03		Central Veterinary Institute
EPI237685	HA	Netherlands	2003-Mar-05	A/chicken/Netherlands/03003110/03		Central Veterinary Institute
EPI237682	HA	Netherlands	2003-Apr-18	A/chicken/Netherlands/03013102/03		Central Veterinary Institute
EPI237664	HA	Netherlands	2003-Mar-14	A/chicken/Netherlands/03008000/03		Central Veterinary Institute
EPI237658	HA	Netherlands	2003-Mar-06	A/chicken/Netherlands/03003092/03		Central Veterinary Institute
EPI237652	HA	Netherlands	2003-Mar-02	A/chicken/Netherlands/621612/03		Central Veterinary Institute
EPI236471	HA	Netherlands	2003-Feb-28	A/chicken/Netherlands/621559/03(H7N7)		Central Veterinary Institute
EPI235719	HA	Chile	2002-Jan-01	A/chicken/Chile/184240-1/2002		Other Database Import	Kim,L.M.; Scott,M.A.; Suarez,D.L.; Spackman,E.; Swayne,D.E.; Afonso,C.L.
EPI230571	HA	Germany	1933-Dec-31	A/FPV/Rostock/1934		Other Database Import	Garten,W.
EPI229580	HA	Pakistan	2004-Jan-01	A/chicken/Pakistan/3/2004		Other Database Import	Kim,L.M.; Scott,M.A.; Suarez,D.L.; Spackman,E.; Swayne,D.E.; Afonso,C.L.
EPI229572	HA	Pakistan	2004-Jan-01	A/chicken/Pakistan/2/2004		Other Database Import	Kim,L.M.; Scott,M.A.; Suarez,D.L.; Spackman,E.; Swayne,D.E.; Afonso,C.L.
EPI229564	HA	Pakistan	2004-Jan-01	A/chicken/Pakistan/1/2004		Other Database Import	Kim,L.M.; Scott,M.A.; Suarez,D.L.; Spackman,E.; Swayne,D.E.; Afonso,C.L.
EPI228453	HA	United States	2004-Jan-01	A/chicken/DE/VIVA/2004		Other Database Import	Gelb,J. Jr.; Ladman,B.S.; Cloud,S.S.; Rosenberger,J.K.
EPI228452	HA	United States	2004-Jan-01	A/chicken/DE/HOBO/2004		Other Database Import	Gelb,J. Jr.; Ladman,B.S.; Cloud,S.S.; Rosenberger,J.K.
EPI228416	HA	Canada	2004-Jan-01	A/GSC_chicken/British Columbia/04		Other Database Import	Marra,M.A.; Hirst,M.; Coughlin,S.M.; Moksa,M.; Smailus,D.E.; Zeng,T.; Stott,J.; Holt,R.; Griffith,M.; Jones,S.; Byrne,S.K.; Bowes,V.; Robinson,J.; Astell,C.
EPI228408	HA	Canada	2004-Jan-01	A/GSC_chicken_B/British Columbia/04		Other Database Import	Marra,M.A.; Hirst,M.; Coughlin,S.M.; Moksa,M.; Smailus,D.E.; Zheng,T.; Stott,J.; Holt,R.; Griffith,M.; Jones,S.; Byrne,S.K.; Bowes,V.; Robinson,J.; Astell,C.
EPI228379	HA	Canada	2004-Jan-01	A/chicken/British Columbia/04		Other Database Import	Marra,M.A.; Hirst,M.; Coughlin,S.M.; Moksa,M.; Smailus,D.E.; Zheng,T.; Stott,J.; Holt,R.; Griffiths,M.; Jones,S.; Petric,M.; Krajden,M.; Lawrence,D.; Mak,A.; Chow,R.; Brunham,R.; Astell,C. CONSRTM BCCA Genome Sciences Centre; British Columbi
EPI226935	HA	Canada	2005-Jan-01	A/chicken/Canada/314514-2/2005		Other Database Import	Kim,L.M.; Scott,M.A.; Suarez,D.L.; Spackman,E.; Swayne,D.E.; Afonso,C.L.
EPI226927	HA	Canada	2005-Jan-01	A/chicken/Canada/314514-1/2005		Other Database Import	Kim,L.M.; Scott,M.A.; Suarez,D.L.; Spackman,E.; Swayne,D.E.; Senne,D.A.; Afonso,C.L.
EPI225026	HA	United States	2006-Feb-21	A/chicken/New York/19495-5/2006		Other Database Import	Spiro,D.; Halpin,R.; Boyne,A.; Bera,J.; Ghedin,E.; Hostetler,J.; Fedorova,N.; Kim,M.; Zaborsky,J.; Overton,L.; Djuric,K.; Sarmiento,M.; Sitz,J.; Katzel,D.; Hinckley,R.A.; Glaser,A.L.; Trock,S.C.; Huntley,J.P.; Akey,B.; Dubovi,E.J.; Wentworth,D.E.; Bao,Y.; Sanders,R.; Dernovoy,D.; Kiryutin,B.; Lipman,D.J.; Tatusova,T.
EPI184163	HA	Pakistan	2004-Jan-01	A/chicken/Karachi/147/2004		Other Database Import
EPI184161	HA	Pakistan	2004-Jan-01	A/chicken/Karachi/146/2004		Other Database Import
EPI184157	HA	Pakistan	2004-Jan-01	A/chicken/Karachi/134/2004		Other Database Import
EPI184155	HA	Pakistan	2004-Jan-01	A/chicken/Karachi/133/2004		Other Database Import
EPI184153	HA	Pakistan	2004-Jan-01	A/chicken/Karachi/132/2004		Other Database Import
EPI184151	HA	Pakistan	2004-Jan-01	A/chicken/Karachi/131/2004		Other Database Import
EPI184143	HA	Pakistan	1995-Jan-01	A/chicken/Murree/NARC-01/1995		Other Database Import
EPI184135	HA	Pakistan	2004-Jan-01	A/chicken/Chakwal/NARC-148/2004		Other Database Import	Abbas,M.A.; Spackman,E.; Ahmed,Z.; Naeem,K.; Siddique,N.; Swayne,D.; Sarmento,L.; Hameed,A.
EPI184127	HA	Pakistan	2004-Jan-01	A/chicken/Karachi/NARC-100/2004		Other Database Import	Abbas,M.A.; Spackman,E.; Ahmed,Z.; Naeem,K.; Siddique,N.; Swayne,D.; Sarmento,L.; Hameed,A.
EPI184119	HA	Pakistan	2003-Jan-01	A/chicken/Chakwal/NARC-46/2003		Other Database Import	Abbas,M.A.; Spackman,E.; Ahmed,Z.; Naeem,K.; Siddique,N.; Swayne,D.; Sarmento,L.; Hameed,A.
EPI184111	HA	Pakistan	2003-Jan-01	A/chicken/Karachi/NARC-23/2003		Other Database Import	Abbas,M.A.; Spackman,E.; Ahmed,Z.; Naeem,K.; Siddique,N.; Swayne,D.; Sarmento,L.; Hameed,A.
EPI184103	HA	Pakistan	2001-Jan-01	A/chicken/Chakwal/NARC-35/2001		Other Database Import	Abbas,M.A.; Spackman,E.; Ahmed,Z.; Naeem,K.; Siddique,N.; Swayne,D.; Sarmento,L.; Hameed,A.
EPI177135	HA	United States	2005-Mar-04	A/chicken/New York/23165-9/2005		Other Database Import	Spiro,D.; Halpin,R.; Boyne,A.; Bera,J.; Ghedin,E.; Hostetler,J.; Fedorova,N.; Kim,M.; Zaborsky,J.; Overton,L.; Djuric,K.; Sarmiento,M.; Sitz,J.; Katzel,D.; Hinckley,R.A.; Glaser,A.L.; Trock,S.C.; Huntley,J.P.; Akey,B.; Dubovi,E.J.; Wentworth,D.E.; Bao,Y.; Sanders,R.; Dernovoy,D.; Kiryutin,B.; Lipman,D.J.; Tatusova,T.
EPI175692	HA	Pakistan	1998-Jan-01	A/chicken/Pakistan/c1998/1998		Other Database Import
EPI172307	HA	United States	2005-Jul-14	A/chicken/New York/87493-2/2005		Other Database Import	Spiro,D.; Halpin,R.; Boyne,A.; Bera,J.; Ghedin,E.; Hostetler,J.; Fedorova,N.; Kim,M.; Zaborsky,J.; Overton,L.; Djuric,K.; Sarmiento,M.; Sitz,J.; Katzel,D.; Hinckley,R.A.; Glaser,A.L.; Trock,S.C.; Huntley,J.P.; Akey,B.; Dubovi,E.J.; Wentworth,D.E.; Bao,Y.; Sanders,R.; Dernovoy,D.; Kiryutin,B.; Lipman,D.J.; Tatusova,T.
EPI172267	HA	United States	2005-Jul-20	A/chicken/New York/88291-15/2005		Other Database Import
EPI172259	HA	United States	2005-Jul-20	A/chicken/New York/88291-14/2005		Other Database Import
EPI172227	HA	United States	2005-May-25	A/chicken/New York/63806-11/2005		Other Database Import
EPI167430	HA	United States	2006-Feb-17	A/chicken/New York/19499-1/2006		Other Database Import
EPI167406	HA	United States	2006-Feb-21	A/chicken/New York/19495-4/2006		Other Database Import
EPI167398	HA	United States	2005-Oct-11	A/chicken/New York/122501-1/2005		Other Database Import
EPI167350	HA	United States	2005-Jul-20	A/chicken/New York/88291-10/2005		Other Database Import
EPI164970	HA	United States	2006-Feb-21	A/chicken/New York/19495-3/2006		Other Database Import
EPI164962	HA	United States	2006-Feb-21	A/chicken/New York/19495-2/2006		Other Database Import
EPI164858	HA	United States	2005-Jul-20	A/chicken/New York/88291-8/2005		Other Database Import
EPI164810	HA	Italy	2003-Jan-01	A/chicken/Italy/682/2003		Other Database Import
EPI160825	HA	United States	2005-Jul-20	A/chicken/New York/88291-6/2005		Other Database Import
EPI160809	HA	United States	2005-May-25	A/chicken/New York/63806-12/2005		Other Database Import
EPI160777	HA	United States	2005-Mar-04	A/chicken/New York/23165-11/2005		Other Database Import
EPI160737	HA	United States	2005-Jan-31	A/chicken/New York/10196-5/2005		Other Database Import
EPI160713	HA	United States	2005-Jun-28	A/chicken/New York/19499/2005		Other Database Import
EPI159022	HA	United States	1997-Jan-01	A/chicken/PA/19241/1997		Other Database Import
EPI159006	HA	United States	2003-Jan-01	A/chicken/CT/260413-2/2003		Other Database Import
EPI158844	HA	United States	2004-Jan-01	A/chicken/NJ/294508-12/2004		Other Database Import
EPI129550	HA	Australia	1985-Jan-01	A/chicken/Victoria/1/1985		Other Database Import
EPI106510	HA	United States	2006-Jan-01	A/chicken/New York/3181-5/2006		Other Database Import
EPI156561	HA	United States	2005-Mar-23	A/chicken/New York/30732-11/2005		Other Database Import
EPI156553	HA	United States	2005-Mar-23	A/chicken/New York/30732-10/2005		Other Database Import
EPI156545	HA	United States	2005-Mar-23	A/chicken/New York/30732-9/2005		Other Database Import
EPI156537	HA	United States	2005-Mar-23	A/chicken/New York/30732-8/2005		Other Database Import
EPI156505	HA	United States	2005-Jun-27	A/chicken/New York/22067-8/2005		Other Database Import
EPI154966	HA	Italy	2002-Jan-01	A/chicken/Italy/8093/2002		Istituto Zooprofilattico Sperimentale Delle Venezie
EPI154965	HA	Italy	2003-Jan-01	A/chicken/Italy/682/2003		Istituto Zooprofilattico Sperimentale Delle Venezie
EPI154960	HA	Italy	2003-Jan-01	A/chicken/Italy/2240/2003		Istituto Zooprofilattico Sperimentale Delle Venezie
EPI152993	HA	United States	2005-Apr-14	A/chicken/New York/42217/2005		Other Database Import
EPI152969	HA	United States	2005-Mar-24	A/chicken/New York/31621-9/2005		Other Database Import
EPI152921	HA	United States	2005-Mar-04	A/chicken/New York/23164-9/2005		Other Database Import
EPI152905	HA	United States	2005-Mar-04	A/chicken/New York/23164-5/2005		Other Database Import
EPI152857	HA	United States	2005-Jun-27	A/chicken/New York/22067-7/2005		Other Database Import
EPI141604	HA	United States	2005-Mar-04	A/chicken/New York/23165-7/2005		Other Database Import
EPI141476	HA	United States	2005-Mar-23	A/chicken/New York/30732-6/2005		Other Database Import
EPI141436	HA	United States	2005-Mar-04	A/chicken/New York/23165-6/2005		Other Database Import
EPI131768	HA	United States	2005-Feb-16	A/chicken/New York/16326-4/2005		Other Database Import
EPI130609	HA	Germany	1987-Jan-01	A/chicken/Jena/1816/87		Other Database Import
EPI125249	HA	Italy	2002-Jan-01	A/chicken/Italy/270638/02		Other Database Import
EPI115416	HA	United Kingdom	2006-Apr-28	A/chicken/England/4054/2006		Other Database Import
EPI107338	HA	Italy	1999-Jan-01	A/chicken/Italy/5093/99		Other Database Import
EPI107357	HA	Italy	1999-Jan-01	A/chicken/Italy/5093/99		Other Database Import
EPI77312	HA	United States	2006-Jan-01	A/chicken/New York/29047-4/2006		Other Database Import
EPI68949	HA	Australia	1992-Jul-30	A/chicken/Victoria/224/1992		Other Database Import
EPI68930	HA	Australia	1985-Jan-01	A/chicken/Victoria/1/1985		Other Database Import
EPI68370	HA	United States	2005-Mar-01	A/chicken/New York/21211-1/2005		Other Database Import
EPI68199	HA	Italy	2000-Mar-31	A/chicken/Italy/2335/2000		Other Database Import
EPI63676	HA	United States	2005-Mar-01	A/chicken/New York/21211-2/2005		Other Database Import
EPI63638	HA	United States	2005-Feb-16	A/chicken/New York/16326-5/2005		Other Database Import
EPI63372	HA	Australia	1997-Nov-27	A/chicken/New South Wales/327/1997		Other Database Import
EPI63353	HA	Australia	1997-Dec-04	A/chicken/New South Wales/2/1997		Other Database Import
EPI63315	HA	Italy	1999-Jan-01	A/chicken/Italy/1082/1999		Other Database Import
EPI63258	HA	Italy	1999-Dec-21	A/chicken/Italy/4746/1999		Other Database Import
EPI60728	HA	Italy	2001-Jan-01	A/chicken/Italy/322/2001		Other Database Import
EPI43088	HA	Chile	2002-Jan-01	A/chicken/Chile/184240-4322/2002		Other Database Import
EPI43057	HA	Italy	2000-Jan-01	A/chicken/Italy/1285/2000		Other Database Import
EPI42777	HA	United States	2002-Jan-01	A/chicken/Pennsylvania/143586/2002		Other Database Import
EPI26303	HA	Australia	1997-Jan-01	A/chicken/NSW/1/1997		Other Database Import
EPI24937	HA	China	2002-Jan-01	A/chicken/Hebei/1/2002		Other Database Import
EPI18990	HA	Netherlands	2003-Jan-01	A/chicken/Netherlands/1/03		Other Database Import
EPI18760	HA	Chile	2002-Jan-01	A/chicken/Chile/4977/02		Other Database Import
EPI18758	HA	Chile	2002-Jan-01	A/chicken/Chile/4968/02		Other Database Import
EPI18756	HA	Chile	2002-Jan-01	A/chicken/Chile/4957/02		Other Database Import
EPI18754	HA	Chile	2002-Jan-01	A/chicken/Chile/4322/02		Other Database Import
EPI18752	HA	Chile	2002-Jan-01	A/chicken/Chile/176822/02		Other Database Import
EPI18025	HA	United States	1999-Jan-01	A/Chicken/NY/14714-2/1999		Other Database Import	Kim,L.M.; Suarez,D.L.; Spackman,E.; Swayne,D.E.; Senne,D.A.; Afonso,C.L.; Pfeiffer,J.; Pantin-Jackwood,M.; To,T.L.; Nguyen,T.
EPI18023	HA	United States	1999-Jan-01	A/chicken/NY/34173-3/99		Other Database Import
EPI18021	HA	United States	1999-Jan-01	A/chicken/NY/1398-6/99		Other Database Import
EPI18017	HA	United States	1998-Jan-01	A/chicken/NY/3572/98		Other Database Import
EPI17997	HA	United States	1999-Jan-01	A/Chicken/NY/14858-12/99		Other Database Import
EPI17995	HA	United States	2002-Jan-01	A/chicken/VA/32/02		Other Database Import
EPI17983	HA	United States	2002-Jan-01	A/chicken/PA/149092-1/02		Other Database Import
EPI17975	HA	United States	1999-Jan-01	A/chicken/NY/22409-4/99		Other Database Import
EPI17973	HA	United States	1999-Jan-01	A/chicken/NY/21586-8/99		Other Database Import
EPI17971	HA	United States	1999-Jan-01	A/chicken/New York/14714-9/1999		Other Database Import
EPI17969	HA	United States	1998-Jan-01	A/chicken/NY/1387-8/98		Other Database Import
EPI17967	HA	United States	1999-Jan-01	A/chicken/New York/12273-11/1999		Other Database Import
EPI17965	HA	United States	2001-Jan-01	A/chicken/NY/119256-7/01		Other Database Import	Kim,L.M.; Suarez,D.L.; Spackman,E.; Swayne,D.E.; Senne,D.A.; Afonso,C.L.; Pfeiffer,J.; Pantin-Jackwood,M.; To,T.L.; Nguyen,T.
EPI17963	HA	United States	2001-Jan-01	A/chicken/NY/119055-7/01		Other Database Import
EPI17959	HA	United States	2002-Jan-01	A/chicken/NJ/608/02		Other Database Import
EPI17955	HA	United States	2002-Jan-01	A/chicken/NJ/151244-18/02		Other Database Import
EPI17953	HA	United States	2002-Jan-01	A/chicken/NJ/150383-7/02		Other Database Import
EPI17951	HA	United States	2001-Jan-01	A/chicken/NJ/118878-5/01		Other Database Import	Kim,L.M.; Suarez,D.L.; Spackman,E.; Swayne,D.E.; Senne,D.A.; Afonso,C.L.; Pfeiffer,J.; Pantin-Jackwood,M.; To,T.L.; Nguyen,T.
EPI17949	HA	United States	2001-Jan-01	A/chicken/FL/90348-4/01		Other Database Import
EPI13275	HA	Germany	2003-Jan-01	A/chicken/Germany/R28/03		Other Database Import
EPI13170	HA	Germany	2003-Jan-01	A/chicken/Germany/R28/03		Other Database Import
EPI13148	HA	Italy	1999-Jan-01	A/chicken/Italy/445/99		Other Database Import	Claessens,J.A.; Fuchs,W.
EPI242904	HA	Italy	1999-Jan-01	A/chicken/Italy/445/99		Other Database Import	Claessens,J.A.; Fuchs,W.
EPI12988	HA	Italy	2000-Jan-01	A/Chicken/Italy/267/00		Other Database Import
EPI12982	HA	Italy	1999-Jan-01	A/Chicken/Italy/13307/99		Other Database Import
EPI12980	HA	Italy	1999-Jan-01	A/chicken/Italy/13474/99		Other Database Import
EPI13150	HA	Italy	1999-Jan-01	A/chicken/Italy/1067/99		Other Database Import
EPI8398	HA	United States	1999-Jan-01	A/Chicken/New Jersey/20621/99		Other Database Import
EPI18015	HA	United States	1999-Jan-01	A/Chicken/New Jersey/20621/99		Other Database Import
EPI6470	HA	Pakistan	1995-Jan-01	A/chicken/Pakistan/CR2/95		Other Database Import
EPI6464	HA	Australia	1992-Jan-01	A/chicken/Victoria/1/92		Other Database Import
EPI6462	HA	Pakistan	1995-Jan-01	A/chicken/Pakistan/447/95		Other Database Import
EPI4633	HA	United States	1998-Jan-01	A/Chicken/Pennsylvania/13552-1/98		Other Database Import	Suarez,D.L.; Garcia,M.; Latimer,J.; Senne,D.; Perdue,M.
EPI4629	HA	United States	1997-Jan-01	A/Chicken/New York/6777-3/97		Other Database Import	Suarez,D.L.; Garcia,M.; Latimer,J.; Senne,D.; Perdue,M.; Spackman,E.; Senne,D.A.; Davison,S.; Kim,L.M.; Swayne,D.E.; Afonso,C.L. _x000D_ _x000D_
EPI4627	HA	United States	1997-Jan-01	A/Chicken/Pennsylvania/11767-1/97		Other Database Import
EPI4623	HA	United States	1996-Jan-01	A/Chicken/New York/8030-2/96		Other Database Import	Suarez,D.L.; Garcia,M.; Latimer,J.; Senne,D.; Perdue,M.
EPI4613	HA	United States	1995-Jan-01	A/Chicken/New York/13833-7/95		Other Database Import
EPI4605	HA	United States	1994-Jan-01	A/Chicken/New York/13142-5/94		Other Database Import
EPI390921	HA	Netherlands	2012-Aug-09	A/chicken/Netherlands/12014794/2012	Central Veterinary Institute	Central Veterinary Institute	Heutink,Rene;Pritz-Verschuren,Sylvia;Bouwstra,Ruth;Koch, Guus
EPI317606	HA	Netherlands	2011-May-10	A/chicken/Neth/11008327/11	Central Veterinary Institute	Central Veterinary Institute	Heutink, Rene; Pritz-Verschuren, Sylvia; Koch, Guus
EPI316303	HA	Netherlands	2011-Apr-22	A/chicken/Netherlands/11004875/11	Central Veterinary Institute	Central Veterinary Institute	Heutink R., S. Pritz-Verschuren and G.Koch
EPI304489	HA	Belgium	2003-Apr-27	A/chicken/belgium/06775/2003		Veterinary and Agrochemical Research Institute
EPI304483	HA	Belgium	2003-Apr-24	A/chicken/belgium/06600/2003		Veterinary and Agrochemical Research Institute
EPI304477	HA	Belgium	2003-Apr-22	A/chicken/belgium/06383/2003		Veterinary and Agrochemical Research Institute
EPI304468	HA	Belgium	2003-Apr-15	A/chicken/belgium/06175/2003		Veterinary and Agrochemical Research Institute
EPI391735	HA	Canada	2009-May-02	A/black scoter/New Brunswick/00014/2009		Other Database Import	Wentworth,D.E.; Dugan,V.; Halpin,R.; Lin,X.; Bera,J.; Ghedin,E.; Fedorova,N.; Overton,L.; Tsitrin,T.; Stockwell,T.; Amedeo,P.; Bishop,B.; Chen,H.; Edworthy,P.; Gupta,N.; Katzel,D.; Li,K.; Schobel,S.; Shrivastava,S.; Thovarai,V.; Wang,S.; Hall,J.; Bao,Y.; Sanders,R.; Dernovoy,D.; Kiryutin,B.; Lipman,D.J.; Tatusova,T.
EPI391728	HA	Canada	2009-May-02	A/black scoter/New Brunswick/00010/2009		Other Database Import	Wentworth,D.E.; Dugan,V.; Halpin,R.; Lin,X.; Bera,J.; Ghedin,E.; Fedorova,N.; Overton,L.; Tsitrin,T.; Stockwell,T.; Amedeo,P.; Bishop,B.; Chen,H.; Edworthy,P.; Gupta,N.; Katzel,D.; Li,K.; Schobel,S.; Shrivastava,S.; Thovarai,V.; Wang,S.; Hall,J.; Bao,Y.; Sanders,R.; Dernovoy,D.; Kiryutin,B.; Lipman,D.J.; Tatusova,T.
EPI387555	HA	China	2010-Jan-01	A/Baer's pochard/HuNan/414/2010(H7N1)		Other Database Import	Chai,H.L.; Chen,G.; Sun,J.; Cheng,C.; Hua,Y.P.
EPI384053	HA	Thailand	2011-Jan-18	A/duck/Thailand/CU-10512C/2011		Other Database Import	Chaiyawong,S.; Nonthabenjawan,N.; Bunpapong,N.; Boonyapisitsopa,S.; Jairak,W.; Wongphatcharachai,M.; Thanawongnuwech,R.; Amornsin,A.
EPI384050	HA	Thailand	2010-Nov-03	A/duck/Thailand/CU-LM7288T/2010		Other Database Import	Chaiyawong,S.; Nonthabenjawan,N.; Bunpapong,N.; Boonyapisitsopa,S.; Jairak,W.; Wongphatcharachai,M.; Thanawongnuwech,R.; Amornsin,A.
EPI384040	HA	Thailand	2010-Nov-03	A/duck/Thailand/CU-LM7288C/2010		Other Database Import	Chaiyawong,S.; Nonthabenjawan,N.; Bunpapong,N.; Boonyapisitsopa,S.; Jairak,W.; Wongphatcharachai,M.; Thanawongnuwech,R.; Amornsin,A.
EPI384023	HA	Thailand	2010-Nov-03	A/duck/Thailand/CU-LM7297T/2010		Other Database Import	Chaiyawong,S.; Nonthabenjawan,N.; Bunpapong,N.; Boonyapisitsopa,S.; Jairak,W.; Wongphatcharachai,M.; Thanawongnuwech,R.; Amornsin,A.
EPI384021	HA	Thailand	2010-Nov-03	A/duck/Thailand/CU-LM7306T/2010		Other Database Import	Chaiyawong,S.; Nonthabenjawan,N.; Bunpapong,N.; Boonyapisitsopa,S.; Jairak,W.; Wongphatcharachai,M.; Thanawongnuwech,R.; Amornsin,A.
EPI384018	HA	Thailand	2010-Nov-03	A/duck/Thailand/CU-LM7283C/2010		Other Database Import	Chaiyawong,S.; Nonthabenjawan,N.; Bunpapong,N.; Boonyapisitsopa,S.; Jairak,W.; Wongphatcharachai,M.; Thanawongnuwech,R.; Amornsin,A.
EPI384011	HA	Thailand	2010-Nov-03	A/duck/Thailand/CU-LM7302T/2010		Other Database Import	Chaiyawong,S.; Nonthabenjawan,N.; Bunpapong,N.; Boonyapisitsopa,S.; Jairak,W.; Wongphatcharachai,M.; Thanawongnuwech,R.; Amornsin,A.
EPI384008	HA	Thailand	2010-Dec-22	A/duck/Thailand/CU-9744C /2010		Other Database Import	Chaiyawong,S.; Nonthabenjawan,N.; Bunpapong,N.; Boonyapisitsopa,S.; Jairak,W.; Wongphatcharachai,M.; Thanawongnuwech,R.; Amornsin,A.
EPI384001	HA	Thailand	2011-Jan-18	A/duck/Thailand/CU-10530T/2011		Other Database Import	Chaiyawong,S.; Nonthabenjawan,N.; Bunpapong,N.; Boonyapisitsopa,S.; Jairak,W.; Wongphatcharachai,M.; Thanawongnuwech,R.; Amornsin,A.
EPI383999	HA	Thailand	2011-Jan-18	A/duck/Thailand/CU-10531T/2011		Other Database Import	Chaiyawong,S.; Nonthabenjawan,N.; Bunpapong,N.; Boonyapisitsopa,S.; Jairak,W.; Wongphatcharachai,M.; Thanawongnuwech,R.; Amornsin,A.
EPI383996	HA	Thailand	2010-Nov-03	A/duck/Thailand/CU-LM7283T/2010		Other Database Import	Chaiyawong,S.; Nonthabenjawan,N.; Bunpapong,N.; Boonyapisitsopa,S.; Jairak,W.; Wongphatcharachai,M.; Thanawongnuwech,R.; Amornsin,A.
EPI383989	HA	Thailand	2011-Jan-18	A/duck/Thailand/CU-10524C/2011		Other Database Import	Chaiyawong,S.; Nonthabenjawan,N.; Bunpapong,N.; Boonyapisitsopa,S.; Jairak,W.; Wongphatcharachai,M.; Thanawongnuwech,R.; Amornsin,A.
EPI383987	HA	Thailand	2010-Nov-03	A/duck/Thailand/CU-LM7294T/2010		Other Database Import	Chaiyawong,S.; Nonthabenjawan,N.; Bunpapong,N.; Boonyapisitsopa,S.; Jairak,W.; Wongphatcharachai,M.; Thanawongnuwech,R.; Amornsin,A.
EPI383977	HA	Thailand	2010-Nov-03	A/duck/Thailand/CU-LM7298T/2010		Other Database Import	Chaiyawong,S.; Nonthabenjawan,N.; Bunpapong,N.; Boonyapisitsopa,S.; Jairak,W.; Wongphatcharachai,M.; Thanawongnuwech,R.; Amornsin,A.
EPI383975	HA	Thailand	2011-Jan-18	A/duck/Thailand/CU-10534C/2011		Other Database Import	Chaiyawong,S.; Nonthabenjawan,N.; Bunpapong,N.; Boonyapisitsopa,S.; Jairak,W.; Wongphatcharachai,M.; Thanawongnuwech,R.; Amornsin,A.
EPI383970	HA	Thailand	2010-Nov-03	A/duck/Thailand/CU-LM7279T/2010		Other Database Import	Chaiyawong,S.; Nonthabenjawan,N.; Bunpapong,N.; Boonyapisitsopa,S.; Jairak,W.; Wongphatcharachai,M.; Thanawongnuwech,R.; Amornsin,A.
EPI383962	HA	Thailand	2010-Dec-22	A/duck/Thailand/CU-9754C/2010		Other Database Import	Chaiyawong,S.; Nonthabenjawan,N.; Bunpapong,N.; Boonyapisitsopa,S.; Jairak,W.; Wongphatcharachai,M.; Thanawongnuwech,R.; Amornsin,A.
EPI383954	HA	Thailand	2010-Nov-03	A/duck/Thailand/CU-LM7280C/2010		Other Database Import	Chaiyawong,S.; Nonthabenjawan,N.; Bunpapong,N.; Boonyapisitsopa,S.; Jairak,W.; Wongphatcharachai,M.; Thanawongnuwech,R.; Amornsin,A.
EPI383947	HA	Thailand	2010-Nov-03	A/duck/Thailand/CU-LM7291C/2010		Other Database Import	Chaiyawong,S.; Nonthabenjawan,N.; Bunpapong,N.; Boonyapisitsopa,S.; Jairak,W.; Wongphatcharachai,M.; Thanawongnuwech,R.; Amornsin,A.
EPI383941	HA	Thailand	2010-Nov-03	A/duck/Thailand/CU-LM7308T/2010		Other Database Import	Chaiyawong,S.; Nonthabenjawan,N.; Bunpapong,N.; Boonyapisitsopa,S.; Jairak,W.; Wongphatcharachai,M.; Thanawongnuwech,R.; Amornsin,A.
EPI383938	HA	Thailand	2010-Nov-03	A/duck/Thailand/CU-LM7284C/2010		Other Database Import	Chaiyawong,S.; Nonthabenjawan,N.; Bunpapong,N.; Boonyapisitsopa,S.; Jairak,W.; Wongphatcharachai,M.; Thanawongnuwech,R.; Amornsin,A.
EPI383923	HA	Thailand	2011-Jan-18	A/duck/Thailand/CU-10530C/2011		Other Database Import	Chaiyawong,S.; Nonthabenjawan,N.; Bunpapong,N.; Boonyapisitsopa,S.; Jairak,W.; Wongphatcharachai,M.; Thanawongnuwech,R.; Amornsin,A.
EPI383921	HA	Thailand	2010-Nov-03	A/duck/Thailand/CU-LM7308C/2010		Other Database Import	Chaiyawong,S.; Nonthabenjawan,N.; Bunpapong,N.; Boonyapisitsopa,S.; Jairak,W.; Wongphatcharachai,M.; Thanawongnuwech,R.; Amornsin,A.
EPI383918	HA	Thailand	2011-Jan-18	A/duck/Thailand/CU-10507T/2011		Other Database Import	Chaiyawong,S.; Nonthabenjawan,N.; Bunpapong,N.; Boonyapisitsopa,S.; Jairak,W.; Wongphatcharachai,M.; Thanawongnuwech,R.; Amornsin,A.
EPI383911	HA	Thailand	2010-Nov-03	A/duck/Thailand/CU-LM7301T/2010		Other Database Import	Chaiyawong,S.; Nonthabenjawan,N.; Bunpapong,N.; Boonyapisitsopa,S.; Jairak,W.; Wongphatcharachai,M.; Thanawongnuwech,R.; Amornsin,A.
EPI383909	HA	Thailand	2010-Nov-03	A/duck/Thailand/CU-LM7291T/2010		Other Database Import	Chaiyawong,S.; Nonthabenjawan,N.; Bunpapong,N.; Boonyapisitsopa,S.; Jairak,W.; Wongphatcharachai,M.; Thanawongnuwech,R.; Amornsin,A.
EPI383284	HA	China	1996-Aug-01	A/duck/Guangdong/1/1996		Other Database Import	Jiao,P.; Wei,L.; Yuan,R.; Song,Y.; Cao,L.; Liao,M.
EPI392638	HA	Korea, Republic of	2010-Nov-01	A/duck/Korea/A117/10		Other Database Import	Kim,H.R.; Park,C.K.; Lee,Y.J.; Oem,J.K.; Kang,H.M.; Choi,J.G.; Lee,O.S.; Bae,Y.C.; Kwon,J.H.
EPI392642	HA	Korea, Republic of	2010-Jun-01	A/duck/Korea/JSM/10		Other Database Import	Kim,H.R.; Park,C.K.; Lee,Y.J.; Oem,J.K.; Kang,H.M.; Choi,J.G.; Lee,O.S.; Bae,Y.C.; Kwon,J.H.
EPI392644	HA	Korea, Republic of	2010-May-01	A/duck/Korea/A79/10		Other Database Import	Kim,H.R.; Park,C.K.; Lee,Y.J.; Oem,J.K.; Kang,H.M.; Choi,J.G.; Lee,O.S.; Bae,Y.C.; Kwon,J.H.
EPI371223	HA	China	2011-Jun-01	A/duck/Zhejiang/12/2011		Other Database Import	Wu,H.; Guo,C.
EPI371220	HA	China	2011-Jun-01	A/duck/Zhejiang/2/2011		Other Database Import	Wu,H.; Guo,C.
EPI353350	HA	Germany	1980-Jan-01	A/duck/Potsdam/15/1980		Other Database Import	Heider,A.; Mochalova,L.; Harder,T.; Tuzikov,A.; Bovin,N.; Schweiger,B.
EPI316507	HA	China	1985-Jan-01	A/duck/Hubei/126/1985		Other Database Import	He,X.; Tang,S.; Li,Y.; Kou,Z.; Wu,Y.; Chen,S.; Li,T.
EPI315698	HA	Japan	2010-Sep-01	A/duck/Hokkaido/1/2010		Other Database Import	Makiko,J.; Kida,H.; Sakoda,Y.; Okamatsu,M.
EPI290600	HA	Japan	2006-Jan-01	A/duck/Shimane/137/2006		Other Database Import	Tsukamoto,K.; Shishido,M.
EPI290464	HA	Netherlands	2003-Mar-03	A/domestic duck/Netherlands/621627/03(H7N7)		Central Veterinary Institute
EPI272810	HA	Portugal	2006-Mar-22	A/tufted duck/PT/13771/2006		Other Database Import	Henriques,A.M.; Fagulha,T.; Fevereiro,M.
EPI272769	HA	Denmark	2008-Apr-25	A/duck/Denmark/53-147-8/2008		Other Database Import	Therkildsen,O.R.; Jensen,T.H.; Handberg,K.J.; Bragstad,K.; Jorgensen,P.H.
EPI254295	HA	Australia	2007-Jan-01	A/duck/Victoria/512/2007		Other Database Import	The NIAID Influenza Genome Sequencing Consortium
EPI254287	HA	Australia	1976-Jan-01	A/duck/Victoria/1976		Other Database Import	The NIAID Influenza Genome Sequencing Consortium
EPI244511	HA	Korea, Republic of	2007-Mar-01	A/duck/Korea/BC10/2007		Other Database Import	Kim,M.-C.; Lee,Y.-J.
EPI240054	HA	Germany	1986-Jan-01	A/duck/Heinersdorf/S495/6/86		Other Database Import	Rohm,C.
EPI266466	HA	Japan	2008-Jan-01	A/duck/Chiba/13/2008		Other Database Import	Tsukamoto,K.; Suzuki,K.; Tada,T.
EPI167422	HA	United States	2006-Feb-21	A/Muscovy duck/New York/19495-7/2006		Other Database Import
EPI167298	HA	Italy	2008-Jan-01	A/teal/Italy/794-3/2008		Istituto Zooprofilattico Sperimentale Delle Venezie
EPI164906	HA	United States	2005-Feb-01	A/Muscovy duck/New York/11646-4/2005		Other Database Import
EPI164866	HA	United States	2005-Jun-27	A/duck/New York/98616-4/2005		Other Database Import
EPI164850	HA	United States	2005-Jul-14	A/Muscovy duck/New York/87493-3/2005		Other Database Import
EPI160841	HA	United States	2005-Jul-20	A/duck/New York/88291-13/2005		Other Database Import
EPI160753	HA	United States	2005-Jun-27	A/duck/New York/22067-11/2005		Other Database Import
EPI156529	HA	United States	2005-Mar-04	A/muscovy duck/New York/23165-13/2005		Other Database Import
EPI152929	HA	United States	2005-Mar-04	A/muscovy duck/New York/23164-10/2005		Other Database Import
EPI141388	HA	Italy	2003-Jan-01	A/duck/Italy/4609/2003		Other Database Import
EPI130593	HA	Hong Kong (SAR)	1978-Jan-01	A/duck/Hong Kong/293/78		Other Database Import
EPI117646	HA	Canada	2007-Jan-01	A/duck/AB/AFLBs8734c16/2007		Other Database Import
EPI105408	HA	Bolivia, Plurinationial State of	2001-Jan-01	A/cinnamon teal/Bolivia/4537/2001		Other Database Import
EPI90372	HA	China	1978-Jan-01	A/duck/Hong Kong/293/1978		Other Database Import
EPI80710	HA	China	1972-Jan-01	A/duck/Hongkong/301/72		Other Database Import
EPI77062	HA	United States	2005-Jan-01	A/duck/New York/143646-5/2005		Other Database Import
EPI68522	HA	Italy	2000-Mar-13	A/pekin duck/Italy/1848/2000		Other Database Import
EPI63695	HA	United States	2005-Mar-01	A/duck/New York/21211-6/2005		Other Database Import
EPI60747	HA	Italy	2000-Jan-01	A/duck/Italy/551/2000		Other Database Import
EPI42104	HA	China	1992-Jan-01	A/duck/Nanchang/1904/1992		Other Database Import
EPI158998	HA	United States	2001-Jan-01	A/Duck/PA/143585/01		Other Database Import
EPI3421	HA	Hong Kong (SAR)	1978-Jan-01	A/duck/Hong Kong/301/1978		Other Database Import
EPI160654	HA	Taiwan, Province of China	1999-Jan-01	A/duck/Taiwan/4201/99		Other Database Import
EPI161641	HA	Japan	2003-Jan-01	A/duck/Hokkaido/143/03		Other Database Import
EPI1360	HA	Japan	2004-Jan-01	A/duck/Hokkaido/Vac-2/04		Other Database Import
EPI300150	HA	United States	2008-Aug-08	A/northern pintail/Interior Alaska/8MP0262R2/2008		Other Database Import	The NIAID Influenza Genome Sequencing Consortium
EPI242456	HA	Canada	1979-Jan-01	A/pintail/Alberta/21/1979		Other Database Import	Kim,L.M.; Scott,M.A.; Suarez,D.L.; Spackman,E.; Swayne,D.E.; Afonso,C.L.
EPI238608	HA	United States	1999-Jan-01	A/pintail/Minnesota/423/1999		Other Database Import	Kim,L.M.; Scott,M.A.; Suarez,D.L.; Spackman,E.; Swayne,D.E.; Stallknecht,D.E.; Afonso,C.L.
EPI220650	HA	Japan	2008-Jan-01	A/northern pintail/Aomori/1001/2008		Other Database Import	Takehara,K.
EPI220648	HA	Japan	2008-Jan-01	A/northern pintail/Akita/1370/2008		Other Database Import	Takehara,K.
EPI220646	HA	Japan	2008-Jan-01	A/northern pintail/Akita/1369/2008		Other Database Import	Takehara,K.
EPI90260	HA	Canada	1977-Sep-01	A/widgeon/Alberta/284/1977		Other Database Import
EPI327950	HA	United States	2008-Dec-13	A/green-winged teal/California/11275/2008		Other Database Import	The NIAID Influenza Genome Sequencing Consortium
EPI292358	HA	United States	2007-Jan-24	A/American green-winged teal/California/44287-084/2007		Other Database Import	The NIAID Influenza Genome Sequencing Consortium
EPI290663	HA	United States	2007-Jan-03	A/American green-winged teal/California/44242-906/2007		Other Database Import	The NIAID Influenza Genome Sequencing Consortium
EPI290658	HA	United States	2007-Jan-27	A/American green-winged teal/California/28228/2007		Other Database Import	The NIAID Influenza Genome Sequencing Consortium
EPI229588	HA	United States	2004-Jan-01	A/green-winged teal/Ohio/648/2004		Other Database Import	Kim,L.M.; Scott,M.A.; Suarez,D.L.; Spackman,E.; Swayne,D.E.; Slemons,R.D.; Afonso,C.L.
EPI174214	HA	United States	2004-Jan-01	A/green-winged teal/MD/648/2004		Other Database Import
EPI90266	HA	Canada	1985-Aug-15	A/green-winged teal/ALB/228/1985		Other Database Import
EPI328038	HA	United States	2007-Dec-12	A/northern shoveler/California/HKWF1372C/2007		Other Database Import	The NIAID Influenza Genome Sequencing Consortium
EPI299451	HA	United States	2009-Jan-15	A/northern shoveler/Mississippi/09OS643/2009		Other Database Import	The NIAID Influenza Genome Sequencing Consortium
EPI296457	HA	United States	2007-Feb-03	A/northern shoveler/California/JN1447/2007		Other Database Import	The NIAID Influenza Genome Sequencing Consortium
EPI292430	HA	United States	2007-Jan-27	A/northern shoveler/California/44287-364/2007		Other Database Import	The NIAID Influenza Genome Sequencing Consortium
EPI292390	HA	United States	2007-Jan-24	A/northern shoveler/California/27985/2007		Other Database Import	The NIAID Influenza Genome Sequencing Consortium
EPI292382	HA	United States	2007-Jan-24	A/northern shoveler/California/44287-164/2007		Other Database Import	The NIAID Influenza Genome Sequencing Consortium
EPI292318	HA	United States	2006-Dec-14	A/northern shoveler/Washington/44249-783/2006		Other Database Import	The NIAID Influenza Genome Sequencing Consortium
EPI290711	HA	United States	2006-Dec-07	A/northern shoveler/Washington/44249-752/2006		Other Database Import	The NIAID Influenza Genome Sequencing Consortium
EPI290703	HA	United States	2006-Dec-07	A/northern shoveler/Washington/44249-749/2006		Other Database Import	The NIAID Influenza Genome Sequencing Consortium
EPI290671	HA	United States	2006-Nov-07	A/northern shoveler/Washington/44249-664/2006		Other Database Import	The NIAID Influenza Genome Sequencing Consortium
EPI290634	HA	United States	2007-Jan-24	A/northern shoveler/California/27820/2007		Other Database Import	The NIAID Influenza Genome Sequencing Consortium
EPI227403	HA	United States	2005-Jan-01	A/northern shoveler/North Carolina/674-516/2005		Other Database Import	Kim,L.M.; Scott,M.A.; Suarez,D.L.; Spackman,E.; Swayne,D.E.; Stallknecht,D.E.; Afonso,C.L.
EPI227396	HA	United States	2005-Jan-01	A/northern shoveler/North Carolina/6412-050/2005		Other Database Import	Kim,L.M.; Scott,M.A.; Suarez,D.L.; Spackman,E.; Swayne,D.E.; Stallknecht,D.E.; Afonso,C.L.
EPI226785	HA	United States	2005-Jan-01	A/Northern shoveler/NC/6412-052/2005		Other Database Import	Kim,L.M.; Scott,M.A.; Suarez,D.L.; Spackman,E.; Swayne,D.E.; Stallknecht,D.E.; Afonso,C.L.
EPI178790	HA	United States	2008-Jan-23	A/northern shoveler/California/HKWF2031/2008		Other Database Import
EPI178774	HA	United States	2007-Dec-02	A/northern shoveler/California/HKWF1026/2007		Other Database Import
EPI222867	HA	Ukraine	2008-Aug-30	A/teal/Crimea/2027/2008		Other Database Import	Kulak,M.V.; Ilynih,P.A.; Shestopalov,A.M.
EPI220557	HA	United States	2008-Jan-27	A/green winged teal/California/AKS1370/2008		Other Database Import	Cardona,C.; Boyce,W.M.; Takekawa,J.; Schultz,A.; Anchell,N.; Dao,N.; Anunciacion,J.; Lee,G.; Dannen,M.
EPI186584	HA	Spain	2008-Jan-26	A/Anas crecca/Spain/1460/2008		Other Database Import	Nagy,A.; Busquets,N.; Hornickova,J.
EPI284341	HA	Spain	2008-Jan-26	A/Anas crecca/Spain/1460/2008		Other Database Import	Nagy,A.; Busquets,N.; Hornickova,J.
EPI292849	HA	United States	2007-Jan-20	A/cinnamon teal/California/JN1310/2007		Other Database Import	The NIAID Influenza Genome Sequencing Consortium
EPI292809	HA	United States	2006-Dec-06	A/cinnamon teal/California/JN611/2006		Other Database Import	The NIAID Influenza Genome Sequencing Consortium
EPI272311	HA	Guatemala	2008-Mar-05	A/blue-winged teal/Guatemala/CIP049-02/2008		Other Database Import	Gonzalez,A.S.; Angel,M.; Morales-Betoulle,M.E.; Alvarez,D.; Betoulle,J.-L.; Perez,D.R.
EPI272303	HA	Guatemala	2008-Feb-07	A/blue-winged teal/Guatemala/CIP049-01/2008		Other Database Import	Gonzalez,A.S.; Angel,M.; Morales-Betoulle,M.E.; Alvarez,D.; Betoulle,J.-L.; Perez,D.R.
EPI174215	HA	United States	2004-Jan-01	A/blue-winged teal/MD/658/2004		Other Database Import
EPI90258	HA	Canada	1977-Sep-01	A/blue-winged teal/ALB/295/1977		Other Database Import
EPI68332	HA	United States	2006-Jan-01	A/blue-winged teal/Ohio/566/2006		Other Database Import
EPI52143	HA	United States	2004-Sep-01	A/blue-winged teal/Ohio/658/2004		Other Database Import
EPI387136	HA	United States	2010-Aug-04	A/mallard/California/1390/2010		Other Database Import	Wentworth,D.E.; Dugan,V.; Halpin,R.; Lin,X.; Bera,J.; Ghedin,E.; Fedorova,N.; Overton,L.; Tsitrin,T.; Stockwell,T.; Amedeo,P.; Bishop,B.; Chen,H.; Edworthy,P.; Gupta,N.; Katzel,D.; Li,K.; Schobel,S.; Shrivastava,S.; Thovarai,V.; Wang,S.; Boyce,W.M.; Goldstein,T.; Girard,Y.; Lindsay,L.; Plancarte,M.; Bao,Y.; Sanders,R.; Dernovoy,D.; Kiryutin,B.; Lipman,D.J.; Tatusova,T.
EPI355197	HA	Japan	2012-Jan-25	A/duck/Iwate/301012/2012		Other Database Import	Kida,H.; Sakoda,Y.; Okamatsu,M.; Hatamachi,J.
EPI355196	HA	Japan	2012-Jan-25	A/duck/Iwate/301007/2012		Other Database Import	Kida,H.; Sakoda,Y.; Okamatsu,M.; Hatamachi,J.
EPI355195	HA	Japan	2011-Oct-13	A/duck/Hokkaido/W63/2011		Other Database Import	Kida,H.; Sakoda,Y.; Okamatsu,M.; Hatamachi,J.
EPI355194	HA	Japan	2011-Oct-13	A/duck/Hokkaido/W62/2011		Other Database Import	Kida,H.; Sakoda,Y.; Okamatsu,M.; Hatamachi,J.
EPI353353	HA	Germany	2004-Jan-01	A/mallard/Germany/NVP41/2004		Other Database Import	Heider,A.; Mochalova,L.; Harder,T.; Tuzikov,A.; Bovin,N.; Schweiger,B.
EPI346007	HA	Turkey	2006-Mar-02	A/duck/Turkey/55/Cetinkaya/49/2006	Pendik Veterinary Control and Research Institute	AHVLA	'Collins,S; Russell,C; Focosi-Snyman,R; Essen,S; Shell,W; Akcadag,B; Iyisan,S; Unsal Baca,A; Reid,S; Manvell,R; Banks,J'
EPI344874	HA	Canada	1989-Sep-03	A/mallard/Alberta/195/1989		Other Database Import	The NIAID Influenza Genome Sequencing Consortium
EPI343799	HA	Canada	2001-Jul-26	A/mallard/Alberta/27/2001		Other Database Import	The NIAID Influenza Genome Sequencing Consortium
EPI343369	HA	Canada	2006-Aug-09	A/mallard/Alberta/243/2006		Other Database Import	The NIAID Influenza Genome Sequencing Consortium
EPI338784	HA	Sweden	2004-Nov-22	A/mallard/Sweden/7206/2004		Other Database Import	Kanagarajan,S.; Tolf,C.; Olsen,B.; Waldenstrom,J.; Brodelius,P.E.
EPI299523	HA	United States	2008-Oct-31	A/mallard/Wisconsin/08OS2844/2008		Other Database Import	The NIAID Influenza Genome Sequencing Consortium
EPI298930	HA	United States	2006-Aug-19	A/mallard/Interior Alaska/6MP0984/2006		Other Database Import	The NIAID Influenza Genome Sequencing Consortium
EPI296624	HA	Sweden	2005-Jan-01	A/mallard/Sweden/95/2005		Other Database Import	The NIAID Influenza Genome Sequencing Consortium
EPI254303	HA	New Zealand	2005-Jan-01	A/mallard/New Zealand/1365-355/2005		Other Database Import	The NIAID Influenza Genome Sequencing Consortium
EPI244501	HA	Korea, Republic of	2007-Jan-01	A/mallard/Korea/GG2/2007		Other Database Import	Kim,M.-C.; Lee,Y.-J.
EPI238137	HA	Netherlands	2000-Jan-01	A/mallard/Netherlands/12/2000		Other Database Import	Kim,L.M.; Scott,M.A.; Suarez,D.L.; Spackman,E.; Swayne,D.E.; Afonso,C.L.
EPI236208	HA	Sweden	2002-Jan-01	A/mallard/Sweden/85/2002		Other Database Import	Kim,L.M.; Scott,M.A.; Suarez,D.L.; Spackman,E.; Swayne,D.E.; Afonso,C.L.
EPI236171	HA	Sweden	2002-Jan-01	A/mallard/Sweden/105/2002		Other Database Import	Kim,L.M.; Scott,M.A.; Suarez,D.L.; Spackman,E.; Swayne,D.E.; Afonso,C.L.
EPI190332	HA	Netherlands	2007-Jan-01	A/mallard/Netherlands/22/2007		Other Database Import
EPI190324	HA	Netherlands	2006-Jan-01	A/mallard/Netherlands/29/2006		Other Database Import
EPI182113	HA	Netherlands	2006-Jan-01	A/mallard/Netherlands/33/2006		Other Database Import
EPI177223	HA	Canada	2006-Aug-09	A/mallard/Alberta/243/2006		Other Database Import
EPI174213	HA	United States	2001-Jan-01	A/mallard/MD/423/2001		Other Database Import
EPI169535	HA	Sweden	2003-Jan-01	A/Mallard/Sweden/S90735/2003	National Veterinary Institute	National Veterinary Institute
EPI169527	HA	Sweden	2005-Jan-01	A/Mallard/Sweden/S90597/2005	National Veterinary Institute	National Veterinary Institute
EPI169422	HA	Poland	2007-Dec-28	A/mallard/Poland/01/08	National Veterinary Research Institute	National Veterinary Research Institute
EPI167299	HA	Italy	2008-Jan-01	A/mallard/Italy/794-18/2008		Istituto Zooprofilattico Sperimentale Delle Venezie
EPI167297	HA	Italy	2008-Jan-01	A/mallard/Italy/3397-65/2008		Istituto Zooprofilattico Sperimentale Delle Venezie
EPI60890	HA	United States	1987-Oct-23	A/mallard/Ohio/421/1987		Other Database Import
EPI90262	HA	Canada	1977-Sep-01	A/mallard duck/ALB/279/1977		Other Database Import
EPI90256	HA	Canada	1977-Aug-05	A/mallard duck/ALB/224/1977		Other Database Import
EPI60928	HA	United States	2005-Dec-15	A/mallard/Delaware/418/2005		Other Database Import
EPI45753	HA	United States	1998-Jan-13	A/mallard/Ohio/322/1998		Other Database Import
EPI90276	HA	Canada	2001-Jul-27	A/mallard/Alberta/34/2001		Other Database Import
EPI42050	HA	Canada	1985-Aug-20	A/mallard duck/Alberta/435/1985		Other Database Import
EPI26881	HA	Sweden	2002-Jan-01	A/Mallard/Sweden/107/02		Other Database Import
EPI26879	HA	Sweden	2002-Jan-01	A/Mallard/Sweden/106/02		Other Database Import
EPI26877	HA	Sweden	2002-Jan-01	A/Mallard/Sweden/105/02		Other Database Import
EPI26875	HA	Sweden	2002-Jan-01	A/Mallard/Sweden/104/02		Other Database Import
EPI26873	HA	Sweden	2002-Jan-01	A/Mallard/Sweden/103/02		Other Database Import
EPI26871	HA	Sweden	2002-Jan-01	A/Mallard/Sweden/102/02		Other Database Import
EPI26869	HA	Sweden	2002-Jan-01	A/Mallard/Sweden/100/02		Other Database Import
EPI26865	HA	Sweden	2002-Jan-01	A/Mallard/Sweden/93/02		Other Database Import
EPI26861	HA	Sweden	2002-Jan-01	A/Mallard/Sweden/91/02		Other Database Import
EPI26857	HA	Sweden	2002-Jan-01	A/Mallard/Sweden/85/02		Other Database Import
EPI26853	HA	Sweden	2002-Jan-01	A/Mallard/Sweden/56/02		Other Database Import
EPI21394	HA	Italy	2001-Jan-01	A/mallard/Italy/43/2001		Other Database Import
EPI18994	HA	Netherlands	2000-Jan-01	A/mallard/Netherlands/12/00		Other Database Import
EPI42349	HA	Netherlands	2000-Jan-01	A/mallard/Netherlands/12/00		Other Database Import
EPI357991	HA	Japan	2012-Mar-03	A/duck/Iwate/0303001/2012		Other Database Import	Kida,H.; Sakoda,Y.; Okamatsu,M.; Hatamachi,J.
EPI236535	HA	United States	2001-Jan-01	A/American black duck/Maryland/424/2001		Other Database Import	Kim,L.M.; Scott,M.A.; Suarez,D.L.; Spackman,E.; Swayne,D.E.; Slemons,R.D.; Afonso,C.L.
EPI236528	HA	United States	2001-Jan-01	A/American black duck/Maryland/415/2001		Other Database Import	Kim,L.M.; Scott,M.A.; Suarez,D.L.; Spackman,E.; Swayne,D.E.; Slemons,R.D.; Afonso,C.L.
EPI164997	HA	Canada	2007-Jan-01	A/American black duck/NB/2538/2007		Other Database Import
EPI290728	HA	Japan	2007-Jan-01	A/duck/Tsukuba/30/2007		Other Database Import	Tsukamoto,K.; Shishido,M.
EPI290731	HA	Japan	2008-Jan-01	A/duck/Tsukuba/922/2008		Other Database Import	Tsukamoto,K.; Shishido,M.
EPI290727	HA	Japan	2007-Jan-01	A/duck/Shiga/B149/2007		Other Database Import	Tsukamoto,K.; Shishido,M.
EPI290601	HA	Japan	2006-Jan-01	A/duck/Shimane/18/2006		Other Database Import	Tsukamoto,K.; Shishido,M.
EPI173713	HA	Mongolia	2008-Jan-01	A/duck/Mongolia/119/2008		Other Database Import
EPI172251	HA	United States	2005-Jul-20	A/duck/New York/88291-12/2005		Other Database Import
EPI169703	HA	Mongolia	2002-Jan-01	A/duck/Mongolia/867/2002		Other Database Import
EPI1853	HA	Mongolia	2001-Jan-01	A/duck/Mongolia/47/01		Other Database Import
EPI242380	HA	Germany	1979-Jan-01	A/goose/Leipzig/192/7/1979		Other Database Import	Rohm,C.; Zhou,N.; Suss,J.; Mackenzie,J.; Webster,R.G.
EPI164989	HA	Canada	2007-Jan-01	A/Canada goose/BC/3752/2007		Other Database Import
EPI167414	HA	United States	2006-Feb-21	A/Guinea fowl/New York/19495-6/2006		Other Database Import
EPI167342	HA	United States	2005-Jul-20	A/Guinea fowl/New York/88291-9/2005		Other Database Import
EPI77024	HA	United States	2005-Jan-01	A/guinea fowl/New York/143646-3/2005		Other Database Import
EPI6506	HA	Italy	1993-Jan-01	A/gull/Italy/692-2/93		Other Database Import
EPI172291	HA	United States	2006-May-22	A/laughing gull/Delaware Bay/6/2006		Other Database Import
EPI342611	HA	Czech Republic	2011-Apr-06	A/swan/Czech Republic/5416/2011		Other Database Import	Nagy,A.; Cernikova,L.; Hornickova,J.
EPI284613	HA	Slovenia	2009-Jan-20	A/swan/Slovenia/53/2009		Other Database Import	Nagy,A.; Slavec,B.; Hornickova,J.
EPI356351	HA	Germany	2009-Jan-01	A/turkey/Germany-NW/R655/2009		Friedrich-Loeffler-Institut
EPI353357	HA	Ireland	1995-Jan-01	A/turkey/Ireland/PV8/1995		Other Database Import	Heider,A.; Mochalova,L.; Harder,T.; Tuzikov,A.; Bovin,N.; Schweiger,B.
EPI353356	HA	Germany	2001-Feb-01	A/turkey/Germany/R11/2001		Other Database Import	Heider,A.; Mochalova,L.; Harder,T.; Tuzikov,A.; Bovin,N.; Schweiger,B.
EPI290432	HA	Netherlands	2003-Apr-07	A/turkey/Netherlands/03010737/03(H7N7)		Central Veterinary Institute
EPI290429	HA	Netherlands	2003-Apr-04	A/turkey/Netherlands/03010496/03(H7N7)		Central Veterinary Institute
EPI290261	HA	Netherlands	2003-Mar-11	A/turkey/Netherlands/03007922/03(H7N7)		Central Veterinary Institute
EPI242702	HA	Israel	1979-Jan-01	A/turkey/Israel/Ramon/79		Other Database Import	Banks,J.; Speidel,E.C.; McCauley,J.W.; Alexander,D.J.
EPI242692	HA	United Kingdom	1963-Jan-03	A/turkey/England/63		Other Database Import	Rohm,C.
EPI240255	HA	United States	1982-Jan-01	A/turkey/MN/24552/1982		Other Database Import	Kim,L.M.; Scott,M.A.; Suarez,D.L.; Spackman,E.; Swayne,D.E.; Senne,D.A.; Afonso,C.L.
EPI238641	HA	Italy	1999-Jan-01	A/turkey/Italy/4426/1999		Other Database Import	Kim,L.M.; Scott,M.A.; Suarez,D.L.; Spackman,E.; Swayne,D.E.; Afonso,C.L.
EPI237804	HA	Netherlands	2003-Apr-16	A/turkey/Netherlands/03012387/03		Central Veterinary Institute
EPI237703	HA	Netherlands	2003-Mar-17	A/turkey/Netherlands/03008232/03		Central Veterinary Institute
EPI159070	HA	United States	2002-Jan-01	A/turkey/VA/158512/2002		Other Database Import
EPI69215	HA	Italy	1999-Apr-10	A/turkey/Italy/1265/99		Other Database Import
EPI68180	HA	Italy	1999-Jan-01	A/turkey/Italy/977/99		Other Database Import
EPI60405	HA	Italy	1999-Jan-01	A/turkey/Italy/3675/99		Other Database Import
EPI154964	HA	Italy	2004-Jan-01	A/turkey/Italy/4042/2004		Istituto Zooprofilattico Sperimentale Delle Venezie
EPI184440	HA	United States	1980-Jan-01	A/turkey/Minnesota/1138/1980		Other Database Import
EPI77445	HA	Italy	2004-Jan-01	A/turkey/Italy/3477/2004		Other Database Import
EPI69196	HA	Italy	1999-Jan-01	A/turkey/Italy/2732/1999		Other Database Import
EPI69120	HA	Italy	1999-Nov-22	A/turkey/Italy/4301/1999		Other Database Import
EPI68503	HA	Italy	1999-Sep-23	A/turkey/Italy/3488/1999		Other Database Import
EPI68218	HA	Italy	2000-Feb-10	A/turkey/Italy/1084/2000		Other Database Import
EPI60709	HA	Italy	2000-Jan-01	A/turkey/Italy/4426/2000		Other Database Import
EPI60595	HA	Italy	2003-Jan-01	A/turkey/Italy/2987/2003		Other Database Import
EPI60424	HA	Italy	2001-Jan-01	A/turkey/Italy/1351/2001		Other Database Import
EPI18011	HA	United States	2002-Jan-01	A/turkey/VA/67/02		Other Database Import
EPI18009	HA	United States	2002-Jan-01	A/turkey/VA/66/02		Other Database Import
EPI13206	HA	Italy	2002-Jan-01	A/turkey/Italy/220158/2002		Other Database Import
EPI21392	HA	Italy	2002-Jan-01	A/turkey/Italy/220158/2002		Other Database Import
EPI13201	HA	Italy	2002-Jan-01	A/turkey/Italy/214845/2002		Other Database Import
EPI13002	HA	Italy	1999-Jan-01	A/turkey/Italy/4602/99		Other Database Import
EPI6500	HA	United Kingdom	1979-Jan-01	A/turkey/England/192-328/79		Other Database Import
EPI239449	HA	United States	1994-Jan-01	A/Pekin robin/California/30412/1994		Other Database Import	Kim,L.M.; Scott,M.A.; Suarez,D.L.; Spackman,E.; Swayne,D.E.; Afonso,C.L.
EPI225570	HA	United States	2006-Jan-01	A/ruddy turnstone/New Jersey/576/2006		Other Database Import	Kim,L.M.; Scott,M.A.; Suarez,D.L.; Spackman,E.; Swayne,D.E.; Stallknecht,D.E.; Afonso,C.L.
EPI225543	HA	United States	2006-Jan-01	A/ruddy turnstone/New Jersey/562/2006		Other Database Import	Kim,L.M.; Scott,M.A.; Suarez,D.L.; Spackman,E.; Swayne,D.E.; Stallknecht,D.E.; Afonso,C.L.
EPI225536	HA	United States	2006-Jan-01	A/ruddy turnstone/New Jersey/549/2006		Other Database Import	Kim,L.M.; Scott,M.A.; Suarez,D.L.; Spackman,E.; Swayne,D.E.; Stallknecht,D.E.; Afonso,C.L.
EPI225522	HA	United States	2006-Jan-01	A/ruddy turnstone/New Jersey/518/2006		Other Database Import	Kim,L.M.; Scott,M.A.; Suarez,D.L.; Spackman,E.; Swayne,D.E.; Stallknecht,D.E.; Afonso,C.L.
EPI225508	HA	United States	2006-Jan-01	A/ruddy turnstone/New Jersey/215/2006		Other Database Import	Kim,L.M.; Scott,M.A.; Suarez,D.L.; Spackman,E.; Swayne,D.E.; Stallknecht,D.E.; Afonso,C.L.
EPI225488	HA	United States	2006-Jan-01	A/ruddy turnstone/New Jersey/199/2006		Other Database Import	Kim,L.M.; Scott,M.A.; Suarez,D.L.; Spackman,E.; Swayne,D.E.; Stallknecht,D.E.; Afonso,C.L.
EPI225481	HA	United States	2006-Jan-01	A/ruddy turnstone/New Jersey/196/2006		Other Database Import	Kim,L.M.; Scott,M.A.; Suarez,D.L.; Spackman,E.; Swayne,D.E.; Stallknecht,D.E.; Afonso,C.L.
EPI225467	HA	United States	2006-Jan-01	A/ruddy turnstone/New Jersey/189/2006		Other Database Import	Kim,L.M.; Scott,M.A.; Suarez,D.L.; Spackman,E.; Swayne,D.E.; Stallknecht,D.E.; Afonso,C.L.
EPI225446	HA	United States	2006-Jan-01	A/ruddy turnstone/New Jersey/176/2006		Other Database Import	Kim,L.M.; Scott,M.A.; Suarez,D.L.; Spackman,E.; Swayne,D.E.; Stallknecht,D.E.; Afonso,C.L.
EPI225433	HA	United States	2006-Jan-01	A/ruddy turnstone/New Jersey/166/2006		Other Database Import	Kim,L.M.; Scott,M.A.; Suarez,D.L.; Spackman,E.; Swayne,D.E.; Stallknecht,D.E.; Afonso,C.L.
EPI225426	HA	United States	2006-Jan-01	A/ruddy turnstone/Delaware/893/2006		Other Database Import	Kim,L.M.; Scott,M.A.; Suarez,D.L.; Spackman,E.; Swayne,D.E.; Stallknecht,D.E.; Afonso,C.L.
EPI225379	HA	United States	2006-Jan-01	A/ruddy turnstone/Delaware/778/2006		Other Database Import	Kim,L.M.; Scott,M.A.; Suarez,D.L.; Spackman,E.; Swayne,D.E.; Stallknecht,D.E.; Afonso,C.L.
EPI225372	HA	United States	2006-Jan-01	A/ruddy turnstone/Delaware/769/2006		Other Database Import	Kim,L.M.; Scott,M.A.; Suarez,D.L.; Spackman,E.; Swayne,D.E.; Stallknecht,D.E.; Afonso,C.L.
EPI171125	HA	United States	2007-May-22	A/ruddy turnstone/Delaware Bay/123/2007		Other Database Import
EPI171117	HA	United States	2007-May-22	A/ruddy turnstone/Delaware Bay/121/2007		Other Database Import
EPI120399	HA	United States	2006-Jan-01	A/shorebird/Delaware/22/06		Other Database Import
EPI69044	HA	Italy	1999-Dec-30	A/quail/Italy/4992/1999		Other Database Import
EPI63391	HA	Australia	1997-Dec-08	A/emu/New South Wales/775/1997		Other Database Import
EPI17937	HA	United States	2001-Jan-01	A/avian/NY/118353-1/2001		Other Database Import	Kim,L.M.; Suarez,D.L.; Spackman,E.; Swayne,D.E.; Senne,D.A.; Afonso,C.L.
EPI6514	HA	United Kingdom	1973-Jan-01	A/parrot/Northern Ireland/VF-73-67/73		Other Database Import
EPI6508	HA	United Kingdom	1994-Jan-01	A/conure/England/766/94		Other Database Import
EPI6490	HA	United Kingdom	1989-Jan-01	A/non-psittacine/England-Q/1985/89		Other Database Import
EPI6468	HA	Singapore	1994-Jan-01	A/fairy bluebird/Singapore/F92/94		Other Database Import
EPI5805	HA	United Kingdom	1979-Jan-01	A/African starling/England-Q/983/1979		Other Database Import
EPI6474	HA	United Kingdom	1979-Jan-01	A/African starling/England-Q/983/1979		Other Database Import
EPI131426	HA	United States	1976-Jan-01	A/equine/Sao Paulo/1/76		Other Database Import
EPI131414	HA	United Kingdom	1963-Jan-01	A/equine/Cambridge/1/63		Other Database Import
EPI131410	HA	United States	1964-Jan-01	A/equine/Detroit/1/64		Other Database Import
EPI131412	HA	Czech Republic	1956-Jan-01	A/equine/Prague/1/1956		Other Database Import
EPI332920	HA	Czech Republic	1956-Jan-01	A/equine/Prague/1/1956		Other Database Import
EPI131416	HA	United Kingdom	1977-Jan-01	A/equine/Newmarket/1/77		Other Database Import
EPI286402	HA	United States	1980-Jan-01	A/seal/Massachusetts/1/1980		Other Database Import	Kim,L.M.; Scott,M.A.; Suarez,D.L.; Spackman,E.; Swayne,D.E.; Afonso,C.L.
EPI331860	HA	United States	2006-Aug-08	A/environment/Maryland/1637/2006		Other Database Import	Dugan,V.G.; Dunham,E.J.; Jin,G.; Sheng,Z.M.; Kaser,E.K.; Nolting,J.; Slemons,R.D.; Taubenberger,J.K.
EPI327499	HA	United States	2005-May-25	A/environment/New York/63806-3/2005		Other Database Import	The NIAID Influenza Genome Sequencing Consortium
EPI307594	HA	United States	2006-Jan-01	A/environment/Maryland/1626/2006		Other Database Import	The NIAID Influenza Genome Sequencing Consortium
EPI235153	HA	United States	2003-Jan-01	A/environmental/NY/268925-10/2003		Other Database Import	Kim,L.M.; Scott,M.A.; Suarez,D.L.; Spackman,E.; Swayne,D.E.; Senne,D.A.; Afonso,C.L.
EPI230674	HA	United States	2006-Jan-01	A/environment/Maryland/276/2006		Other Database Import	The NIAID Influenza Genome Sequencing Consortium
EPI172243	HA	United States	2005-Jul-20	A/environment/New York/88291-2/2005		Other Database Import
EPI160865	HA	United States	2005-Aug-17	A/environment/New York/98616-2/2005		Other Database Import
EPI160817	HA	United States	2005-Jul-20	A/environment/New York/88291-5/2005		Other Database Import
EPI160793	HA	United States	2005-Mar-09	A/environment/New York/26792-2/2005		Other Database Import
EPI156521	HA	United States	2005-Mar-04	A/environment/New York/23165-1/2005		Other Database Import
EPI152961	HA	United States	2005-Mar-24	A/environment/New York/31621-3/2005		Other Database Import
EPI152881	HA	United States	2005-Mar-04	A/environment/New York/23164-1/2005		Other Database Import
EPI141460	HA	United States	2005-Mar-23	A/environment/New York/30732-3/2005		Other Database Import
EPI141444	HA	United States	2005-Mar-23	A/environment/New York/30720-3/2005		Other Database Import
EPI141404	HA	United States	2006-Jul-26	A/environment/New York/46545-1/2006		Other Database Import
EPI131825	HA	United States	2005-Jan-01	A/environment/New York/22067-2/2005		Other Database Import
EPI106714	HA	United States	2006-Jan-01	A/environment/NY/3185-28/2006		Other Database Import
EPI77217	HA	United States	2006-Jan-01	A/environment/New York/19501-1/2006		Other Database Import
EPI77160	HA	United States	2006-Jan-01	A/environment/New York/3185-5/2006		Other Database Import
EPI68408	HA	United States	2005-Jan-01	A/environment/New York/22067-3/2005		Other Database Import
EPI63505	HA	United States	2006-Jan-01	A/environment/Maryland/267/2006		Other Database Import
EPI63486	HA	United States	2006-Jan-01	A/environment/Maryland/261/2006		Other Database Import
EPI244490	HA	Korea, Republic of	2003-Jan-01	A/wild bird feces/Korea/HDR16/2003		Other Database Import	Kim,M.-C.; Lee,Y.-J.
EPI177151	HA	United States	2005-Jun-27	A/unknown/New York/11646-9/2005		Other Database Import
EPI167446	HA	United States	2006-Feb-17	A/unknown/New York/19501-5/2006		Other Database Import
EPI167390	HA	United States	2005-Jun-27	A/unknown/New York/13479-2/2005		Other Database Import
EPI167358	HA	United States	2005-Jul-20	A/unknown/New York/88291-16/2005		Other Database Import
EPI164946	HA	United States	2005-Jun-27	A/unknown/New York/13479-5/2005		Other Database Import
EPI159061	HA	United States	2000-Jan-01	A/unknown/NY/85161/2000		Other Database Import
EPI343767	HA	United States	2002-May-20	A/shorebird/Delaware Bay/53/2002		Other Database Import	The NIAID Influenza Genome Sequencing Consortium
EPI343464	HA	United States	2006-May-23	A/shorebird/Delaware Bay/552/2006		Other Database Import	The NIAID Influenza Genome Sequencing Consortium
EPI242375	HA	United States	1927-Jan-12	A/fowl/Dobson/1927		Other Database Import	Obenauer,J.C.; Denson,J.; Mehta,P.K.; Su,X.; Mukatira,S.; Finkelstein,D.B.; Xu,X.; Wang,J.; Ma,J.; Fan,Y.; Rakestraw,K.M.; Webster,R.G.; Hoffmann,E.; Krauss,S.; Zheng,J.; Zhang,Z.; Naeve,C.W.
EPI241817	HA	Netherlands	1927-Jan-12	A/FPV/Dutch/27		Other Database Import	Garten,W.D.
EPI239824	HA	United States	1992-Jan-01	A/softbill/California/33445-136/1992		Other Database Import	Kim,L.M.; Scott,M.A.; Suarez,D.L.; Spackman,E.; Swayne,D.E.; Afonso,C.L.
EPI240792	HA	United Kingdom	1933-Dec-31	A/fowl/Weybridge		Other Database Import	Karginov,V.A.; Blinov,V.M.; Safronov,P.F.; Mamaev,L.V.; Golovin,S.Y.; Netesov,S.V.; Samokhvalov,E.I.; Sharova,N.K.; Yuferov,V.P.; Urivaev,L.V.; Bukrinskaya,A.G.
EPI353342	HA	Germany	1979-Jan-01	A/chicken/Germany/01/1979		Other Database Import	Heider,A.; Mochalova,L.; Harder,T.; Tuzikov,A.; Bovin,N.; Schweiger,B.
EPI327337	HA	Italy	2003-Jan-01	A/chicken/Italy/4616/2003		Other Database Import	The NIAID Influenza Genome Sequencing Consortium
EPI295048	HA	Netherlands	2003-Apr-29	A/chicken/Netherlands/03013833/03(H7N7)		Central Veterinary Institute
EPI295033	HA	Netherlands	2003-Mar-25	A/chicken/Netherlands/03009334/03(H7N7)		Central Veterinary Institute
EPI295012	HA	Netherlands	2003-Mar-26	A/chicken/Netherlands/03009431/03(H7N7)		Central Veterinary Institute
EPI295000	HA	Netherlands	2003-Mar-24	A/chicken/Netherlands/03009196/03(H7N7)		Central Veterinary Institute
EPI294994	HA	Netherlands	2003-Mar-23	A/chicken/Netherlands/03009124/03(H7N7)		Central Veterinary Institute
EPI294985	HA	Netherlands	2003-Mar-20	A/chicken/Netherlands/03008932/03(H7N7)		Central Veterinary Institute
EPI294979	HA	Netherlands	2003-Mar-21	A/chicken/Netherlands/03009048/03(H7N7)		Central Veterinary Institute
EPI294949	HA	Netherlands	2003-Mar-17	A/chicken/Netherlands/03008344/03(H7N7)		Central Veterinary Institute
EPI294928	HA	Netherlands	2003-Mar-06	A/chicken/Netherlands/03003257/03(H7N7)		Central Veterinary Institute
EPI294925	HA	Netherlands	2003-Mar-03	A/chicken/Netherlands/621629/03(H7N7)		Central Veterinary Institute
EPI294913	HA	Netherlands	2003-Mar-01	A/chicken/Netherlands/03003214/03(H7N7)/strain1		Central Veterinary Institute
EPI290459	HA	Netherlands	2003-Apr-25	A/chicken/Netherlands/03013633/03(H7N7)		Central Veterinary Institute
EPI290450	HA	Netherlands	2003-Apr-21	A/chicken/Netherlands/03013011/03(H7N7)		Central Veterinary Institute
EPI290438	HA	Netherlands	2003-Apr-13	A/chicken/Netherlands/03012011/03(H7N7)		Central Veterinary Institute
EPI290435	HA	Netherlands	2003-Apr-09	A/chicken/Netherlands/03011061/03(H7N7)		Central Veterinary Institute
EPI290393	HA	Netherlands	2003-Mar-30	A/chicken/Netherlands/03009888/03(H7N7)		Central Veterinary Institute
EPI290390	HA	Netherlands	2003-Mar-30	A/chicken/Netherlands/03009886/03(H7N7)		Central Veterinary Institute
EPI290336	HA	Netherlands	2003-Mar-08	A/chicken/Netherlands/03003415/03(H7N7)		Central Veterinary Institute
EPI290321	HA	Netherlands	2003-Mar-23	A/chicken/Netherlands/03009104/03(H7N7)		Central Veterinary Institute
EPI290318	HA	Netherlands	2003-Mar-16	A/chicken/Netherlands/03008199/03(H7N7)		Central Veterinary Institute
EPI290303	HA	Netherlands	2003-Mar-17	A/chicken/Netherlands/03008235/03(H7N7)		Central Veterinary Institute
EPI290300	HA	Netherlands	2003-Mar-17	A/chicken/Netherlands/03008271/03(H7N7)		Central Veterinary Institute
EPI290273	HA	Netherlands	2003-Mar-11	A/chicken/Netherlands/03008059/03(H7N7)		Central Veterinary Institute
EPI290237	HA	Netherlands	2003-Mar-08	A/chicken/Netherlands/03003401/03(H7N7)		Central Veterinary Institute
EPI290231	HA	Netherlands	2003-Mar-06	A/chicken/Netherlands/03003255/03(H7N7)		Central Veterinary Institute
EPI290216	HA	Netherlands	2003-Mar-05	A/chicken/Netherlands/03003243/03(H7N7)		Central Veterinary Institute
EPI290204	HA	Netherlands	2003-Mar-05	A/chicken/Netherlands/03003106/03(H7N7)		Central Veterinary Institute
EPI290195	HA	Netherlands	2003-Mar-05	A/chicken/Netherlands/03003096/03(H7N7)		Central Veterinary Institute
EPI290189	HA	Netherlands	2003-Mar-04	A/chicken/Netherlands/03002994/03(H7N7)		Central Veterinary Institute
EPI290177	HA	Netherlands	2003-Mar-01	A/chicken/Netherlands/03003212/03(H7N7)		Central Veterinary Institute
EPI242237	HA	Australia	1976-Jan-01	A/chicken/Victoria/1976		Other Database Import	The NIAID Influenza Genome Sequencing Consortium
EPI242214	HA	Germany	1934-Jan-10	A/chicken/Germany/1934		Other Database Import	Kim,L.M.; Scott,M.A.; Suarez,D.L.; Spackman,E.; Swayne,D.E.; Afonso,C.L.
EPI239505	HA	Australia	1994-Dec-21	A/chicken/Queensland/1994		Other Database Import	The NIAID Influenza Genome Sequencing Consortium
EPI238407	HA	Italy	1999-Jan-01	A/chicken/Italy/1067/1999		Other Database Import	Kim,L.M.; Scott,M.A.; Suarez,D.L.; Spackman,E.; Swayne,D.E.; Afonso,C.L.
EPI237881	HA	Netherlands	2003-Apr-24	A/chicken/Netherlands/03013456/03		Central Veterinary Institute
EPI237872	HA	Netherlands	2003-Apr-15	A/chicken/Netherlands/03012365/03		Central Veterinary Institute
EPI237852	HA	Netherlands	2003-Mar-23	A/chicken/Netherlands/03009122/03		Central Veterinary Institute
EPI237849	HA	Netherlands	2003-Mar-25	A/turkey/Netherlands/03009788/03		Central Veterinary Institute
EPI237831	HA	Netherlands	2003-Apr-22	A/chicken/Netherlands/03013104/03		Central Veterinary Institute
EPI237825	HA	Netherlands	2003-Apr-10	A/chicken/Netherlands/03011422/03		Central Veterinary Institute
EPI237807	HA	Netherlands	2003-Apr-21	A/chicken/Netherlands/03013010/03		Central Veterinary Institute
EPI237801	HA	Netherlands	2003-Apr-12	A/chicken/Netherlands/03012013/03		Central Veterinary Institute
EPI237795	HA	Netherlands	2003-Jan-01	A/chicken/Netherlands/UN242/03		Central Veterinary Institute
EPI237792	HA	Netherlands	2003-Apr-09	A/chicken/Netherlands/03011236/03		Central Veterinary Institute
EPI237789	HA	Netherlands	2003-Apr-05	A/chicken/Netherlands/03012915/03		Central Veterinary Institute
EPI237772	HA	Netherlands	2003-Mar-11	A/chicken/Netherlands/03005334/03		Central Veterinary Institute
EPI237769	HA	Netherlands	2003-Mar-11	A/chicken/Netherlands/03005333/03		Central Veterinary Institute
EPI237766	HA	Netherlands	2003-Mar-28	A/chicken/Netherlands/03009789/03		Central Veterinary Institute
EPI237763	HA	Netherlands	2003-Mar-10	A/chicken/Netherlands/03003572/03		Central Veterinary Institute
EPI237746	HA	Netherlands	2003-Mar-10	A/chicken/Netherlands/03003531/03		Central Veterinary Institute
EPI237723	HA	Netherlands	2003-Mar-24	A/chicken/Netherlands/03009144/03		Central Veterinary Institute
EPI237712	HA	Netherlands	2003-Apr-12	A/chicken/Netherlands/03011884/03		Central Veterinary Institute
EPI237679	HA	Netherlands	2003-Apr-18	A/chicken/Netherlands/03012874/03		Central Veterinary Institute
EPI237676	HA	Netherlands	2003-Apr-14	A/chicken/Netherlands/03012135/03		Central Veterinary Institute
EPI237670	HA	Netherlands	2003-Mar-11	A/chicken/Netherlands/03005336/03		Central Veterinary Institute
EPI237667	HA	Netherlands	2003-Mar-12	A/chicken/Netherlands/03005499/03		Central Veterinary Institute
EPI237661	HA	Netherlands	2003-Mar-14	A/chicken/Netherlands/03007960/03		Central Veterinary Institute
EPI237655	HA	Netherlands	2003-Mar-02	A/chicken/Netherlands/03003340/03		Central Veterinary Institute
EPI228454	HA	United States	2004-Jan-01	A/chicken/MD/MINH MA/2004		Other Database Import	Gelb,J. Jr.; Ladman,B.S.; Cloud,S.S.; Rosenberger,J.K.
EPI227002	HA	United States	2005-Feb-02	A/chicken/New York/11678-5/2005		Other Database Import	The NIAID Influenza Genome Sequencing Consortium
EPI184159	HA	Pakistan	2004-Jan-01	A/chicken/Karachi/135/2004		Other Database Import
EPI167366	HA	United States	2005-Feb-01	A/chicken/New York/11646-2/2005		Other Database Import
EPI175708	HA	Pakistan	1995-Jan-01	A/chicken/Pakistan/34668/1995		Other Database Import
EPI175700	HA	Pakistan	2002-Jan-01	A/chicken/Rawalpindi/NARC68/2002		Other Database Import
EPI165005	HA	Canada	2007-Jan-01	A/chicken/SK/HR-00011/2007		Other Database Import
EPI164898	HA	United States	2005-Aug-24	A/chicken/New York/10508/2005		Other Database Import
EPI160833	HA	United States	2005-Jul-20	A/chicken/New York/88291-11/2005		Other Database Import
EPI160769	HA	United States	2005-Mar-04	A/chicken/New York/23165-10/2005		Other Database Import
EPI160729	HA	United States	2005-Jan-31	A/chicken/New York/10196-4/2005		Other Database Import
EPI160657	HA	United States	2005-Jan-01	A/chicken/New York/143646-2/2005		Other Database Import
EPI156609	HA	United States	2005-May-25	A/chicken/New York/63806-8/2005		Other Database Import
EPI156601	HA	United States	2005-Apr-06	A/chicken/New York/37982-4/2005		Other Database Import
EPI156513	HA	United States	2005-Jun-27	A/chicken/New York/22067-9/2005		Other Database Import
EPI153761	HA	Netherlands	2003-Jan-01	A/chicken/Netherlands/2586/2003		Other Database Import
EPI152913	HA	United States	2005-Mar-04	A/chicken/New York/23164-7/2005		Other Database Import
EPI152865	HA	United States	2005-Jun-27	A/chicken/New York/22067-12/2005		Other Database Import
EPI287388	HA	Canada	2004-Jan-01	A/chicken/British Columbia/NS-01827-4/2004		Other Database Import	Handel,K.A.; Hisanaga,T.; Leith,M.; Berhane,Y.; Pasick,J.M.
EPI141588	HA	United States	2005-Mar-04	A/chicken/New York/23164-6/2005		Other Database Import
EPI141548	HA	United States	2006-Jul-26	A/chicken/New York/46545-2/2006		Other Database Import
EPI115446	HA	Canada	2004-Jan-01	A/chicken/British Columbia/CN-7/2004		Other Database Import
EPI115414	HA	United Kingdom	2006-Apr-29	A/chicken/England/4266/2006		Other Database Import
EPI109477	HA	Netherlands	2003-Jan-01	A/chicken/Netherlands/03010132/03		Other Database Import
EPI77198	HA	United States	2006-Jan-01	A/chicken/New York/8391-2/2006		Other Database Import
EPI77103	HA	United States	2006-Jan-01	A/chicken/New York/3181-5/2006		Other Database Import
EPI69063	HA	Italy	1999-Dec-22	A/chicken/Italy/4789/1999		Other Database Import
EPI63657	HA	United States	2005-Feb-16	A/chicken/New York/16330/2005		Other Database Import
EPI297055	HA	Germany	1933-Dec-31	A/chicken/Rostock/45/1934		Other Database Import	Webster,R.G.; Krauss,S.; Franks,J.
EPI158444	HA	United States	1999-Jan-01	A/Chicken/NJ/16224-6/99		Other Database Import
EPI18013	HA	United States	1999-Jan-01	A/chicken/NJ/17206/99		Other Database Import
EPI17977	HA	United States	2000-Jan-01	A/chicken/NY/30749-3/00		Other Database Import	Kim,L.M.; Suarez,D.L.; Spackman,E.; Swayne,D.E.; Senne,D.A.; Afonso,C.L.; Pfeiffer,J.; Pantin-Jackwood,M.; To,T.L.; Nguyen,T.
EPI17957	HA	United States	1999-Jan-01	A/chicken/NJ/15814-9/99		Other Database Import
EPI43103	HA	Pakistan	1995-Jan-01	A/chicken/Pakistan/34669/1995		Other Database Import
EPI13000	HA	Italy	1999-Jan-01	A/chicken/Italy/4575/99		Other Database Import
EPI6472	HA	Australia	1995-Jan-01	A/chicken/Queensland/667/95		Other Database Import
EPI384043	HA	Thailand	2011-Jan-18	A/duck/Thailand/CU-10525T/2011		Other Database Import	Chaiyawong,S.; Nonthabenjawan,N.; Bunpapong,N.; Boonyapisitsopa,S.; Jairak,W.; Wongphatcharachai,M.; Thanawongnuwech,R.; Amornsin,A.
EPI384033	HA	Thailand	2011-Jan-18	A/duck/Thailand/CU-10518C/2011		Other Database Import	Chaiyawong,S.; Nonthabenjawan,N.; Bunpapong,N.; Boonyapisitsopa,S.; Jairak,W.; Wongphatcharachai,M.; Thanawongnuwech,R.; Amornsin,A.
EPI383984	HA	Thailand	2010-Nov-03	A/duck/Thailand/CU-LM7285C/2010		Other Database Import	Chaiyawong,S.; Nonthabenjawan,N.; Bunpapong,N.; Boonyapisitsopa,S.; Jairak,W.; Wongphatcharachai,M.; Thanawongnuwech,R.; Amornsin,A.
EPI383973	HA	Thailand	2010-Nov-03	A/duck/Thailand/CU-LM7306C/2010		Other Database Import	Chaiyawong,S.; Nonthabenjawan,N.; Bunpapong,N.; Boonyapisitsopa,S.; Jairak,W.; Wongphatcharachai,M.; Thanawongnuwech,R.; Amornsin,A.
EPI392641	HA	Korea, Republic of	2010-Jun-01	A/duck/Korea/LSY/10		Other Database Import	Kim,H.R.; Park,C.K.; Lee,Y.J.; Oem,J.K.; Kang,H.M.; Choi,J.G.; Lee,O.S.; Bae,Y.C.; Kwon,J.H.
EPI392648	HA	Korea, Republic of	2010-May-01	A/duck/Korea/A76/10		Other Database Import	Kim,H.R.; Park,C.K.; Lee,Y.J.; Oem,J.K.; Kang,H.M.; Choi,J.G.; Lee,O.S.; Bae,Y.C.; Kwon,J.H.
EPI371222	HA	China	2011-Jun-01	A/duck/Zhejiang/11/2011		Other Database Import	Wu,H.; Guo,C.
EPI371221	HA	China	2011-Jun-01	A/duck/Zhejiang/10/2011		Other Database Import	Wu,H.; Guo,C.
EPI290732	HA	Japan	2009-Jan-01	A/duck/Chiba/20/2009		Other Database Import	Tsukamoto,K.; Shishido,M.
EPI242265	HA	Canada	1976-Jan-01	A/duck/Alberta/49/1976		Other Database Import	Kim,L.M.; Scott,M.A.; Suarez,D.L.; Spackman,E.; Swayne,D.E.; Afonso,C.L.
EPI239725	HA	United States	1993-Jan-01	A/duck/Alaska/3111/1993		Other Database Import	Onishi,S.; Kida,H.; Sakoda,Y.; Okamatsu,M.
EPI174212	HA	United States	2001-Jan-01	A/black duck/MD/415/2001		Other Database Import
EPI164874	HA	United States	2005-Jun-27	A/duck/New York/98616-5/2005		Other Database Import
EPI161532	HA	Mongolia	2007-Jan-01	A/duck/Mongolia/720/2007		Other Database Import
EPI156569	HA	United States	2005-Mar-23	A/muscovy duck/New York/30732-13/2005		Other Database Import
EPI156465	HA	Australia	2007-Jan-01	A/duck/Tasmania/277/2007		Other Database Import
EPI59189	HA	United States	2001-Aug-30	A/black duck/Ohio/415/2001		Other Database Import
EPI3223	HA	Taiwan, Province of China	1993-Jan-01	A/duck/Taiwan/Ya103/1993		Other Database Import
EPI3219	HA	Taiwan, Province of China	1993-Jan-01	A/duck/Taiwan/33/1993		Other Database Import
EPI220657	HA	Japan	2008-Jan-01	A/northern pintail/Miyagi/674/2008		Other Database Import	Takehara,K.
EPI222343	HA	Japan	2008-Jan-01	A/northern pintail/Aomori/372/2008		Other Database Import	Takehara,K.
EPI220644	HA	Japan	2008-Jan-01	A/northern pintail/Akita/1368/2008		Other Database Import	Takehara,K.
EPI220642	HA	Japan	2008-Jan-01	A/northern pintail/Akita/1367/2008		Other Database Import	Takehara,K.
EPI327838	HA	United States	2009-Jan-18	A/green-winged teal/California/1841/2009		Other Database Import	The NIAID Influenza Genome Sequencing Consortium
EPI299347	HA	United States	2009-Jan-09	A/American green-winged teal/Mississippi/09OS046/2009		Other Database Import	The NIAID Influenza Genome Sequencing Consortium
EPI292414	HA	United States	2007-Jan-27	A/American green-winged teal/California/44287-305/2007		Other Database Import	The NIAID Influenza Genome Sequencing Consortium
EPI221393	HA	United States	2007-Feb-03	A/American green-winged teal/California/44287-713/2007		Other Database Import	The NIAID Influenza Genome Sequencing Consortium
EPI221385	HA	United States	2007-Feb-03	A/American green-winged teal/California/28855/2007		Other Database Import	The NIAID Influenza Genome Sequencing Consortium
EPI327314	HA	Italy	2006-Jan-18	A/shoveler/Italy/2698-27/2006		Other Database Import	The NIAID Influenza Genome Sequencing Consortium
EPI292422	HA	United States	2007-Jan-27	A/northern shoveler/California/28327/2007		Other Database Import	The NIAID Influenza Genome Sequencing Consortium
EPI292398	HA	United States	2007-Jan-24	A/northern shoveler/California/44287-179/2007		Other Database Import	The NIAID Influenza Genome Sequencing Consortium
EPI229595	HA	United States	2004-Jan-01	A/blue-winged teal/Ohio/658/2004		Other Database Import	Kim,L.M.; Scott,M.A.; Suarez,D.L.; Spackman,E.; Swayne,D.E.; Slemons,R.D.; Afonso,C.L.
EPI343807	HA	Canada	2001-Jul-26	A/mallard/Alberta/22/2001		Other Database Import	The NIAID Influenza Genome Sequencing Consortium
EPI333728	HA	United States	2009-Dec-07	A/mallard/Missouri/220/2009		Other Database Import	The NIAID Influenza Genome Sequencing Consortium
EPI296568	HA	Netherlands	2005-Jan-01	A/mallard/Netherlands/9/2005		Other Database Import	The NIAID Influenza Genome Sequencing Consortium
EPI236789	HA	United States	2001-Jan-01	A/mallard/Maryland/423/2001		Other Database Import	Kim,L.M.; Scott,M.A.; Suarez,D.L.; Spackman,E.; Swayne,D.E.; Slemons,R.D.; Afonso,C.L.
EPI159499	HA	United States	2007-Dec-23	A/mallard/California/HKWF1971/2007		Other Database Import
EPI125245	HA	Italy	2001-Jan-01	A/mallard/Italy/199/01		Other Database Import
EPI80947	HA	Canada	2001-Jan-01	A/mallard/Alberta/24/01		Other Database Import
EPI80966	HA	Canada	2001-Jan-01	A/mallard/Alberta/24/01		Other Database Import
EPI26867	HA	Sweden	2002-Jan-01	A/Mallard/Sweden/94/02		Other Database Import
EPI26863	HA	Sweden	2002-Jan-01	A/Mallard/Sweden/92/02		Other Database Import
EPI26859	HA	Sweden	2002-Jan-01	A/Mallard/Sweden/87/02		Other Database Import
EPI26855	HA	Sweden	2002-Jan-01	A/Mallard/Sweden/82/02		Other Database Import
EPI21396	HA	Italy	2001-Jan-01	A/mallard/Italy/33/01		Other Database Import
EPI290730	HA	Japan	2007-Jan-01	A/duck/Tsukuba/700/2007		Other Database Import	Tsukamoto,K.; Shishido,M.
EPI290729	HA	Japan	2007-Jan-01	A/duck/Tsukuba/664/2007		Other Database Import	Tsukamoto,K.; Shishido,M.
EPI290599	HA	Japan	2006-Jan-01	A/duck/Shimane/83/2006		Other Database Import	Tsukamoto,K.; Shishido,M.
